# Supplementary material for: {2-[(3-Bromo­benzyl­idene)amino]-5-chloro­phen­yl}(phen­yl)methanone
Source: Acta Crystallogr Sect E Struct Rep Online. 2012 Feb 10;68(Pt 3):o645. doi: 10.1107/S1600536812004667 (PMC3295437; doi:10.1107/S1600536812004667)
Supplement: Supplementary file 1 [file e-68-0o645-sup1.cif]

##############################################################################
#                                                                            #
# This CIF contains the data in a paper accepted for publication in          #
# Acta Crystallographica Section E. It conforms to the requirements of       #
# Notes for Authors for Acta Crystallographica Section E, and has been       #
# peer reviewed under the auspices of the IUCr Commission on Journals.       #
#                                                                            #
# Full details of the Crystallographic Information File format               #
# are given in the paper "The Crystallographic Information File (CIF):       #
# a New Standard Archive File for Crystallography" by S. R. Hall, F. H.      #
# Allen and I. D. Brown [Acta Cryst. (1991), A47, 655-685].                  #
#                                                                            #
# The current version of the core CIF dictionary is obtainable from          #
# ftp://ftp.iucr.org/pub/cif_core.dic.                                       #
#                                                                            #
# Software is freely available for graphical display of the structure(s)     #
# in this CIF. For information consult the CIF software page                 #
# http://www.iucr.org/resources/cif/software.                                #
#                                                                            #
# This file may be used for bona fide research purposes within the           #
# scientific community so long as proper attribution is given to the journal # 
# article from which it was obtained.                                        #
#                                                                            #
##############################################################################
data_global
_audit_creation_method     'form.cif (version 2.0)'
_journal_data_validation_number     ?
_journal_date_recd_electronic     2012-01-08
_journal_date_accepted     2012-02-03
_journal_name_full     'Acta Crystallographica, Section E'
_journal_year     2012
_journal_volume     68
_journal_issue      3
_journal_page_first     o645
_journal_page_last     o645
_journal_paper_category     QO
_journal_paper_doi     10.1107/S1600536812004667
_journal_coeditor_code     PV2506
_publ_contact_author_name     'Yousuf, S. '
_publ_contact_author_address
;
      HEJ Research Institute of Chemistry,
      International Cenetr for Chemical and Biological Sciences,
      University of Karachi,
      Karachi 75270, Pakistan
;
_publ_contact_author_email     'dr.sammer.yousuf@gmail.com'
_publ_contact_author_fax     '+92-21 34819018-9'
_publ_contact_author_phone     '+92-21 34824924'
_publ_section_title
;
{2-[(3-Bromobenzylidene)amino]-5-chlorophenyl}(phenyl)methanone
;
loop_
    _publ_author_name
    _publ_author_footnote
    _publ_author_address
    'M. Aslam'
          'Additional correspondence author, e-mail: maslamchemist@hotmail.com.'
;     Pharmaceutical Research Centre,
      PCSIR Laboratories Complex, Karachi,
      Pakistan and
      Department of Chemistry,
      University of Karachi,
      Karachi, Pakistan
;
    'I. Anis' ?
;     Department of Chemistry,
      University of Karachi,
      Karachi, Pakistan
;
    'N. Afza' ?
;    Pharmaceutical Research Centre,
     PCSIR Laboratories Complex, Karachi,
     Pakistan
;
    'M. Safder' ?
;     HEJ Research Institute of Chemistry,
      International Center for Chemical and Biological Sciences,
      University of Karachi,
      Karachi 75270, Pakistan
;
    'S. Yousuf' ?
;     HEJ Research Institute of Chemistry,
      International Center for Chemical and Biological Sciences,
      University of Karachi,
      Karachi 75270, Pakistan
;
data_I
_audit_creation_method     SHELXL-97
_chemical_name_systematic
;
{2-[(3-Bromobenzylidene)-amino]-5-chlorophenyl}(phenyl)methanone
;
_chemical_name_common     ?
_chemical_formula_moiety     'C20 H13 Br Cl N O'
_chemical_formula_sum     'C20 H13 Br Cl N O'
_chemical_formula_iupac     'C20 H13 Br Cl N O'
_chemical_formula_weight     398.67
_chemical_melting_point     ?
_symmetry_cell_setting     orthorhombic
_symmetry_space_group_name_H-M     'P b c a '
_symmetry_space_group_name_Hall     '-P 2ac 2ab '
loop_
    _symmetry_equiv_pos_as_xyz
    'x, y, z'
    '-x+1/2, -y, z+1/2'
    '-x, y+1/2, -z+1/2'
    'x+1/2, -y+1/2, -z'
    '-x, -y, -z'
    'x-1/2, y, -z-1/2'
    'x, -y-1/2, z-1/2'
    '-x-1/2, y-1/2, z'
_cell_length_a     16.2068(12)
_cell_length_b     7.8839(6)
_cell_length_c     27.262(2)
_cell_angle_alpha     90.00
_cell_angle_beta     90.00
_cell_angle_gamma     90.00
_cell_volume     3483.4(5)
_cell_formula_units_Z     8
_cell_measurement_reflns_used     2145
_cell_measurement_theta_min     2.51
_cell_measurement_theta_max     20.54
_cell_measurement_temperature     273(2)
_exptl_crystal_description     Block
_exptl_crystal_colour     Yellow
_exptl_crystal_size_max     0.52
_exptl_crystal_size_mid     0.21
_exptl_crystal_size_min     0.15
_exptl_crystal_density_diffrn     1.520
_exptl_crystal_density_meas     ?
_exptl_crystal_density_method     'not measured'
_exptl_crystal_F_000     1600
_exptl_absorpt_coefficient_mu     2.519
_exptl_absorpt_correction_type     multi-scan
_exptl_absorpt_process_details     '(SADABS; Bruker, 2000)'
_exptl_absorpt_correction_T_min     0.3542
_exptl_absorpt_correction_T_max     0.7038
_exptl_special_details
;
;
_diffrn_ambient_temperature     273(2)
_diffrn_radiation_type     MoK\a
_diffrn_radiation_wavelength     0.71073
_diffrn_radiation_source     'fine-focus sealed tube'
_diffrn_measurement_device_type
;
Bruker SMART APEX CCD area-detector
;
_diffrn_measurement_method     '\w scan'
_diffrn_detector_area_resol_mean     ?
_diffrn_reflns_number     19261
_diffrn_reflns_av_R_equivalents     0.0560
_diffrn_reflns_av_sigmaI/netI     0.0400
_diffrn_reflns_theta_min     1.49
_diffrn_reflns_theta_max     25.50
_diffrn_reflns_theta_full     25.50
_diffrn_measured_fraction_theta_max     1.000
_diffrn_measured_fraction_theta_full     1.000
_diffrn_reflns_limit_h_min     -19
_diffrn_reflns_limit_h_max     19
_diffrn_reflns_limit_k_min     -9
_diffrn_reflns_limit_k_max     9
_diffrn_reflns_limit_l_min     -33
_diffrn_reflns_limit_l_max     33
_diffrn_standards_number     0
_diffrn_standards_interval_count     ?
_diffrn_standards_interval_time     ?
_diffrn_standards_decay_%     ?
_refine_special_details
;
Refinement of <i>F</i>^2^ against ALL reflections. The weighted <i>R</i>-factor
<i>wR</i> and goodness of fit <i>S</i> are based on <i>F</i>^2^, conventional
<i>R</i>-factors <i>R</i> are based on <i>F</i>, with <i>F</i> set to zero for
negative <i>F</i>^2^. The threshold expression of <i>F</i>^2^ >
\s(<i>F</i>^2^) is used only for calculating <i>R</i>-factors(gt) <i>etc</i>.
and is not relevant to the choice of reflections for refinement.
<i>R</i>-factors based on <i>F</i>^2^ are statistically about twice as large
as those based on <i>F</i>, and <i>R</i>- factors based on ALL data will be
even larger.
;
_reflns_number_total     3243
_reflns_number_gt     1931
_reflns_threshold_expression     I>2\s(I)
_refine_ls_structure_factor_coef     Fsqd
_refine_ls_matrix_type     full
_refine_ls_R_factor_all     0.0900
_refine_ls_R_factor_gt     0.0445
_refine_ls_wR_factor_gt     0.0951
_refine_ls_wR_factor_ref     0.1150
_refine_ls_goodness_of_fit_ref     1.010
_refine_ls_restrained_S_all     1.010
_refine_ls_number_reflns     3243
_refine_ls_number_parameters     217
_refine_ls_number_restraints     0
_refine_ls_hydrogen_treatment     constr
_refine_ls_weighting_scheme     calc
_refine_ls_weighting_details
         'calc w=1/[\s^2^(Fo^2^)+(0.0377P)^2^+3.0254P] where P=(Fo^2^+2Fc^2^)/3'
_atom_sites_solution_hydrogens     geom
_atom_sites_solution_primary     direct
_atom_sites_solution_secondary     difmap
_refine_ls_shift/su_max     0.000
_refine_ls_shift/su_mean     0.000
_refine_diff_density_max     0.400
_refine_diff_density_min     -0.641
_refine_ls_extinction_method     none
_refine_ls_extinction_coef     ?
loop_
    _atom_type_symbol
    _atom_type_description
    _atom_type_scat_dispersion_real
    _atom_type_scat_dispersion_imag
    _atom_type_scat_source
    'C' 'C' 0.0033 0.0016
                         'International Tables Vol C Tables 4.2.6.8 and 6.1.1.4'
    'H' 'H' 0.0000 0.0000
                         'International Tables Vol C Tables 4.2.6.8 and 6.1.1.4'
    'N' 'N' 0.0061 0.0033
                         'International Tables Vol C Tables 4.2.6.8 and 6.1.1.4'
    'O' 'O' 0.0106 0.0060
                         'International Tables Vol C Tables 4.2.6.8 and 6.1.1.4'
    'Cl' 'Cl' 0.1484 0.1585
                         'International Tables Vol C Tables 4.2.6.8 and 6.1.1.4'
    'Br' 'Br' -0.2901 2.4595
                         'International Tables Vol C Tables 4.2.6.8 and 6.1.1.4'
_computing_data_collection     'SMART (Bruker, 2000)'
_computing_cell_refinement     'SAINT (Bruker, 2000)'
_computing_data_reduction     'SAINT (Bruker, 2000)'
_computing_structure_solution     'SHELXS97 (Sheldrick, 2008)'
_computing_structure_refinement     'SHELXL97 (Sheldrick, 2008)'
_computing_molecular_graphics     'SHELXTL (Sheldrick, 2008)'
_computing_publication_material
;
SHELXTL (Sheldrick, 2008), PARST (Nardelli, 1995) and PLATON
(Spek, 2009)
;
loop_
    _atom_site_type_symbol
    _atom_site_label
    _atom_site_fract_x
    _atom_site_fract_y
    _atom_site_fract_z
    _atom_site_U_iso_or_equiv
    _atom_site_adp_type
    _atom_site_calc_flag
    _atom_site_refinement_flags
    _atom_site_occupancy
    _atom_site_symmetry_multiplicity
    _atom_site_disorder_assembly
    _atom_site_disorder_group
    Br Br1 0.08907(4) 0.01989(9) 0.238025(19) 0.1197(3) Uani d . 1 1 . .
    Cl Cl1 0.20842(7) -0.43108(16) 0.61666(4) 0.0784(4) Uani d . 1 1 . .
    O O1 0.04701(14) -0.5034(3) 0.44146(10) 0.0608(7) Uani d . 1 1 . .
    N N1 0.21723(16) -0.2133(4) 0.40923(10) 0.0480(7) Uani d . 1 1 . .
    C C1 0.1977(2) -0.0784(5) 0.31387(12) 0.0564(10) Uani d . 1 1 . .
    H H1B 0.1496 -0.1092 0.3302 0.068 Uiso calc R 1 1 . .
    C C2 0.1939(3) -0.0077(5) 0.26789(13) 0.0657(11) Uani d . 1 1 . .
    C C3 0.2627(3) 0.0425(5) 0.24302(14) 0.0756(13) Uani d . 1 1 . .
    H H3A 0.2585 0.0912 0.2121 0.091 Uiso calc R 1 1 . .
    C C4 0.3383(3) 0.0196(6) 0.26466(15) 0.0806(14) Uani d . 1 1 . .
    H H4A 0.3859 0.0535 0.2484 0.097 Uiso calc R 1 1 . .
    C C5 0.3439(2) -0.0533(6) 0.31041(14) 0.0720(12) Uani d . 1 1 . .
    H H5A 0.3955 -0.0691 0.3246 0.086 Uiso calc R 1 1 . .
    C C6 0.2739(2) -0.1034(5) 0.33568(12) 0.0508(9) Uani d . 1 1 . .
    C C7 0.2795(2) -0.1732(5) 0.38504(12) 0.0517(9) Uani d . 1 1 . .
    H H7A 0.3314 -0.1883 0.3990 0.062 Uiso calc R 1 1 . .
    C C8 0.22119(19) -0.2687(4) 0.45845(11) 0.0421(8) Uani d . 1 1 . .
    C C9 0.2910(2) -0.2620(5) 0.48817(12) 0.0501(9) Uani d . 1 1 . .
    H H9A 0.3406 -0.2225 0.4753 0.060 Uiso calc R 1 1 . .
    C C10 0.2873(2) -0.3135(5) 0.53632(12) 0.0534(9) Uani d . 1 1 . .
    H H10A 0.3342 -0.3089 0.5559 0.064 Uiso calc R 1 1 . .
    C C11 0.2143(2) -0.3715(5) 0.55527(12) 0.0508(9) Uani d . 1 1 . .
    C C12 0.1447(2) -0.3843(4) 0.52657(12) 0.0485(9) Uani d . 1 1 . .
    H H12A 0.0960 -0.4277 0.5396 0.058 Uiso calc R 1 1 . .
    C C13 0.14765(18) -0.3321(4) 0.47808(11) 0.0400(8) Uani d . 1 1 . .
    C C14 0.07325(18) -0.3588(5) 0.44606(11) 0.0431(8) Uani d . 1 1 . .
    C C15 0.03203(19) -0.2139(4) 0.42183(11) 0.0427(8) Uani d . 1 1 . .
    C C16 0.0429(2) -0.0504(5) 0.43778(14) 0.0581(10) Uani d . 1 1 . .
    H H16A 0.0776 -0.0286 0.4642 0.070 Uiso calc R 1 1 . .
    C C18 -0.0479(3) 0.0481(6) 0.37522(18) 0.0799(13) Uani d . 1 1 . .
    H H18A -0.0746 0.1369 0.3593 0.096 Uiso calc R 1 1 . .
    C C19 -0.0588(2) -0.1138(6) 0.35928(15) 0.0706(12) Uani d . 1 1 . .
    H H19A -0.0930 -0.1352 0.3326 0.085 Uiso calc R 1 1 . .
    C C17 0.0027(2) 0.0814(6) 0.41493(17) 0.0750(12) Uani d . 1 1 . .
    H H17A 0.0096 0.1920 0.4261 0.090 Uiso calc R 1 1 . .
    C C20 -0.0199(2) -0.2447(5) 0.38228(13) 0.0553(9) Uani d . 1 1 . .
    H H20A -0.0281 -0.3553 0.3714 0.066 Uiso calc R 1 1 . .
loop_
    _atom_site_aniso_label
    _atom_site_aniso_U_11
    _atom_site_aniso_U_22
    _atom_site_aniso_U_33
    _atom_site_aniso_U_12
    _atom_site_aniso_U_13
    _atom_site_aniso_U_23
    Br1 0.1021(4) 0.1846(7) 0.0725(4) 0.0117(4) -0.0213(3) 0.0344(4)
    Cl1 0.0843(7) 0.0996(9) 0.0513(5) -0.0078(6) -0.0055(5) 0.0208(6)
    O1 0.0485(14) 0.0481(16) 0.0857(19) -0.0091(13) -0.0129(13) -0.0014(13)
    N1 0.0384(15) 0.059(2) 0.0470(16) -0.0057(14) 0.0019(13) 0.0018(14)
    C1 0.060(2) 0.066(3) 0.043(2) -0.005(2) 0.0067(17) -0.0031(18)
    C2 0.081(3) 0.072(3) 0.044(2) -0.002(2) -0.0013(19) -0.003(2)
    C3 0.109(4) 0.077(3) 0.041(2) -0.012(3) 0.012(2) -0.001(2)
    C4 0.087(4) 0.100(4) 0.055(2) -0.028(3) 0.024(2) -0.005(2)
    C5 0.060(2) 0.099(3) 0.056(2) -0.016(2) 0.0112(19) -0.006(2)
    C6 0.054(2) 0.056(2) 0.0417(18) -0.0070(18) 0.0043(16) -0.0089(17)
    C7 0.042(2) 0.065(3) 0.048(2) -0.0048(18) -0.0032(17) -0.0059(18)
    C8 0.0406(18) 0.041(2) 0.0442(18) -0.0010(16) -0.0002(15) -0.0022(15)
    C9 0.0437(19) 0.056(2) 0.051(2) -0.0079(18) -0.0024(17) 0.0021(17)
    C10 0.046(2) 0.063(3) 0.051(2) -0.0029(18) -0.0121(17) 0.0017(18)
    C11 0.055(2) 0.051(2) 0.0462(19) -0.0017(19) -0.0016(17) 0.0047(17)
    C12 0.0436(19) 0.049(2) 0.053(2) -0.0058(17) 0.0027(16) 0.0057(17)
    C13 0.0356(18) 0.0359(19) 0.0483(19) -0.0002(15) -0.0017(14) 0.0002(15)
    C14 0.0329(17) 0.048(2) 0.0480(19) -0.0035(17) 0.0048(14) -0.0056(17)
    C15 0.0356(17) 0.042(2) 0.0503(19) 0.0025(16) 0.0022(15) -0.0020(16)
    C16 0.046(2) 0.052(3) 0.077(3) 0.0043(19) -0.0056(19) -0.007(2)
    C18 0.066(3) 0.076(3) 0.098(3) 0.016(3) -0.003(3) 0.026(3)
    C19 0.059(3) 0.084(3) 0.069(3) 0.007(2) -0.015(2) 0.011(2)
    C17 0.065(3) 0.052(3) 0.109(3) 0.006(2) 0.002(3) -0.001(2)
    C20 0.050(2) 0.061(2) 0.055(2) 0.0024(19) -0.0054(18) -0.0049(19)
_geom_special_details
;
All e.s.d.'s (except the e.s.d. in the dihedral angle between two l.s. planes)
are estimated using the full covariance matrix. The cell e.s.d.'s are taken
into account individually in the estimation of e.s.d.'s in distances, angles
and torsion angles; correlations between e.s.d.'s in cell parameters are only
used when they are defined by crystal symmetry. An approximate (isotropic)
treatment of cell e.s.d.'s is used for estimating e.s.d.'s involving l.s.
planes.
;
loop_
    _geom_bond_atom_site_label_1
    _geom_bond_atom_site_label_2
    _geom_bond_site_symmetry_2
    _geom_bond_distance
    _geom_bond_publ_flag
    Br1 C2 . 1.896(4) ?
    Cl1 C11 . 1.741(3) ?
    O1 C14 . 1.223(4) ?
    N1 C7 . 1.246(4) ?
    N1 C8 . 1.412(4) ?
    C1 C2 . 1.373(5) ?
    C1 C6 . 1.384(5) ?
    C1 H1B . 0.9300 ?
    C2 C3 . 1.365(6) ?
    C3 C4 . 1.371(6) ?
    C3 H3A . 0.9300 ?
    C4 C5 . 1.376(6) ?
    C4 H4A . 0.9300 ?
    C5 C6 . 1.385(5) ?
    C5 H5A . 0.9300 ?
    C6 C7 . 1.457(5) ?
    C7 H7A . 0.9300 ?
    C8 C9 . 1.393(4) ?
    C8 C13 . 1.399(4) ?
    C9 C10 . 1.375(4) ?
    C9 H9A . 0.9300 ?
    C10 C11 . 1.369(5) ?
    C10 H10A . 0.9300 ?
    C11 C12 . 1.377(4) ?
    C12 C13 . 1.385(4) ?
    C12 H12A . 0.9300 ?
    C13 C14 . 1.503(4) ?
    C14 C15 . 1.479(5) ?
    C15 C16 . 1.372(5) ?
    C15 C20 . 1.389(4) ?
    C16 C17 . 1.376(5) ?
    C16 H16A . 0.9300 ?
    C18 C19 . 1.360(6) ?
    C18 C17 . 1.383(6) ?
    C18 H18A . 0.9300 ?
    C19 C20 . 1.363(5) ?
    C19 H19A . 0.9300 ?
    C17 H17A . 0.9300 ?
    C20 H20A . 0.9300 ?
loop_
    _geom_angle_atom_site_label_1
    _geom_angle_atom_site_label_2
    _geom_angle_atom_site_label_3
    _geom_angle_site_symmetry_1
    _geom_angle_site_symmetry_3
    _geom_angle
    _geom_angle_publ_flag
    C7 N1 C8 . . 123.0(3) ?
    C2 C1 C6 . . 119.4(4) ?
    C2 C1 H1B . . 120.3 ?
    C6 C1 H1B . . 120.3 ?
    C3 C2 C1 . . 122.3(4) ?
    C3 C2 Br1 . . 119.1(3) ?
    C1 C2 Br1 . . 118.6(3) ?
    C2 C3 C4 . . 118.6(4) ?
    C2 C3 H3A . . 120.7 ?
    C4 C3 H3A . . 120.7 ?
    C3 C4 C5 . . 120.2(4) ?
    C3 C4 H4A . . 119.9 ?
    C5 C4 H4A . . 119.9 ?
    C4 C5 C6 . . 121.1(4) ?
    C4 C5 H5A . . 119.5 ?
    C6 C5 H5A . . 119.5 ?
    C1 C6 C5 . . 118.4(3) ?
    C1 C6 C7 . . 120.4(3) ?
    C5 C6 C7 . . 121.1(3) ?
    N1 C7 C6 . . 122.3(3) ?
    N1 C7 H7A . . 118.9 ?
    C6 C7 H7A . . 118.9 ?
    C9 C8 C13 . . 118.9(3) ?
    C9 C8 N1 . . 125.3(3) ?
    C13 C8 N1 . . 115.8(3) ?
    C10 C9 C8 . . 120.6(3) ?
    C10 C9 H9A . . 119.7 ?
    C8 C9 H9A . . 119.7 ?
    C11 C10 C9 . . 119.8(3) ?
    C11 C10 H10A . . 120.1 ?
    C9 C10 H10A . . 120.1 ?
    C10 C11 C12 . . 121.2(3) ?
    C10 C11 Cl1 . . 120.0(3) ?
    C12 C11 Cl1 . . 118.8(3) ?
    C11 C12 C13 . . 119.4(3) ?
    C11 C12 H12A . . 120.3 ?
    C13 C12 H12A . . 120.3 ?
    C12 C13 C8 . . 120.1(3) ?
    C12 C13 C14 . . 119.0(3) ?
    C8 C13 C14 . . 120.7(3) ?
    O1 C14 C15 . . 121.1(3) ?
    O1 C14 C13 . . 118.0(3) ?
    C15 C14 C13 . . 120.9(3) ?
    C16 C15 C20 . . 119.3(3) ?
    C16 C15 C14 . . 121.7(3) ?
    C20 C15 C14 . . 119.0(3) ?
    C15 C16 C17 . . 120.4(4) ?
    C15 C16 H16A . . 119.8 ?
    C17 C16 H16A . . 119.8 ?
    C19 C18 C17 . . 120.4(4) ?
    C19 C18 H18A . . 119.8 ?
    C17 C18 H18A . . 119.8 ?
    C18 C19 C20 . . 120.2(4) ?
    C18 C19 H19A . . 119.9 ?
    C20 C19 H19A . . 119.9 ?
    C16 C17 C18 . . 119.4(4) ?
    C16 C17 H17A . . 120.3 ?
    C18 C17 H17A . . 120.3 ?
    C19 C20 C15 . . 120.3(4) ?
    C19 C20 H20A . . 119.8 ?
    C15 C20 H20A . . 119.8 ?
loop_
    _geom_torsion_atom_site_label_1
    _geom_torsion_atom_site_label_2
    _geom_torsion_atom_site_label_3
    _geom_torsion_atom_site_label_4
    _geom_torsion_site_symmetry_1
    _geom_torsion_site_symmetry_2
    _geom_torsion_site_symmetry_3
    _geom_torsion_site_symmetry_4
    _geom_torsion
    _geom_torsion_publ_flag
    C6 C1 C2 C3 . . . . -1.4(6) ?
    C6 C1 C2 Br1 . . . . 178.4(3) ?
    C1 C2 C3 C4 . . . . 0.7(6) ?
    Br1 C2 C3 C4 . . . . -179.0(3) ?
    C2 C3 C4 C5 . . . . 0.3(7) ?
    C3 C4 C5 C6 . . . . -0.6(7) ?
    C2 C1 C6 C5 . . . . 1.0(6) ?
    C2 C1 C6 C7 . . . . 178.1(3) ?
    C4 C5 C6 C1 . . . . 0.0(6) ?
    C4 C5 C6 C7 . . . . -177.1(4) ?
    C8 N1 C7 C6 . . . . -174.9(3) ?
    C1 C6 C7 N1 . . . . 0.3(6) ?
    C5 C6 C7 N1 . . . . 177.3(4) ?
    C7 N1 C8 C9 . . . . 10.0(5) ?
    C7 N1 C8 C13 . . . . -171.1(3) ?
    C13 C8 C9 C10 . . . . -1.4(5) ?
    N1 C8 C9 C10 . . . . 177.5(3) ?
    C8 C9 C10 C11 . . . . -0.1(5) ?
    C9 C10 C11 C12 . . . . 2.0(6) ?
    C9 C10 C11 Cl1 . . . . -178.2(3) ?
    C10 C11 C12 C13 . . . . -2.3(5) ?
    Cl1 C11 C12 C13 . . . . 177.9(3) ?
    C11 C12 C13 C8 . . . . 0.7(5) ?
    C11 C12 C13 C14 . . . . 175.4(3) ?
    C9 C8 C13 C12 . . . . 1.1(5) ?
    N1 C8 C13 C12 . . . . -177.9(3) ?
    C9 C8 C13 C14 . . . . -173.5(3) ?
    N1 C8 C13 C14 . . . . 7.5(4) ?
    C12 C13 C14 O1 . . . . -57.2(4) ?
    C8 C13 C14 O1 . . . . 117.5(4) ?
    C12 C13 C14 C15 . . . . 121.4(3) ?
    C8 C13 C14 C15 . . . . -63.9(4) ?
    O1 C14 C15 C16 . . . . 159.3(3) ?
    C13 C14 C15 C16 . . . . -19.3(5) ?
    O1 C14 C15 C20 . . . . -19.9(5) ?
    C13 C14 C15 C20 . . . . 161.6(3) ?
    C20 C15 C16 C17 . . . . 0.1(5) ?
    C14 C15 C16 C17 . . . . -179.0(3) ?
    C17 C18 C19 C20 . . . . -0.1(6) ?
    C15 C16 C17 C18 . . . . -0.9(6) ?
    C19 C18 C17 C16 . . . . 0.9(6) ?
    C18 C19 C20 C15 . . . . -0.8(6) ?
    C16 C15 C20 C19 . . . . 0.7(5) ?
    C14 C15 C20 C19 . . . . 179.9(3) ?
loop_
    _geom_hbond_atom_site_label_D
    _geom_hbond_atom_site_label_H
    _geom_hbond_atom_site_label_A
    _geom_hbond_site_symmetry_A
    _geom_hbond_distance_DH
    _geom_hbond_distance_HA
    _geom_hbond_distance_DA
    _geom_hbond_angle_DHA
    _geom_hbond_publ_flag
    C12 H12A O1 5_546 0.93 2.44 3.346(4) 166 yes
    C17 H17A O1 1_565 0.93 2.51 3.428(5) 168 yes
