# Supplementary material for: {2-[(3-Bromo­benzyl­idene)amino]-5-chloro­phen­yl}(phen­yl)methanone
Source: Acta Crystallogr Sect E Struct Rep Online. 2012 Feb 10;68(Pt 3):o645. doi: 10.1107/S1600536812004667 (PMC3295437; doi:10.1107/S1600536812004667)
Supplement: Supplementary file 2 [file e-68-0o645-Isup2.hkl]

# 
# h,k,l, Fc-squared, Fo-squared, sigma(Fo-squared) and status flag 
# 
data_I
_shelx_title ' a in Pbca' 
_shelx_refln_list_code          4 
_shelx_F_calc_maximum      394.56 
_exptl_crystal_F_000      1600.00 
_reflns_d_resolution_high  0.8255 
 
loop_ 
 _symmetry_equiv_pos_as_xyz 
 'x, y, z' 
 '-x+1/2, -y, z+1/2' 
 '-x, y+1/2, -z+1/2' 
 'x+1/2, -y+1/2, -z' 
 '-x, -y, -z' 
 'x-1/2, y, -z-1/2' 
 'x, -y-1/2, z-1/2' 
 '-x-1/2, y-1/2, z' 
 
_cell_length_a    16.2068 
_cell_length_b     7.8839 
_cell_length_c    27.2623 
_cell_angle_alpha  90.000 
_cell_angle_beta   90.000 
_cell_angle_gamma  90.000 
 
_shelx_F_squared_multiplier     1.000 
 
loop_ 
 _refln_index_h 
 _refln_index_k 
 _refln_index_l 
 _refln_F_squared_calc 
 _refln_F_squared_meas 
 _refln_F_squared_sigma 
 _refln_observed_status 
   2   0   0    18687.02    19000.00    499.03 o 
   4   0   0    20622.91    22234.34    586.48 o 
   6   0   0    21316.31    21379.61    568.94 o 
   8   0   0    15563.57    16729.75    453.64 o 
  10   0   0     4631.23     4156.09    133.36 o 
  12   0   0     1914.41     1766.30     79.29 o 
  14   0   0     5279.38     5298.64    175.06 o 
  16   0   0     4648.42     4441.68    167.66 o 
  18   0   0       27.32       56.10     92.47 o 
   2   1   0     4280.69     4580.55     79.72 o 
   4   1   0     2047.31     1998.86     44.88 o 
   6   1   0     1019.19      978.82     29.77 o 
   8   1   0       57.22       47.02     13.89 o 
  10   1   0      209.75      200.88     23.85 o 
  12   1   0      634.67      604.40     46.14 o 
  14   1   0       58.02       44.84     24.39 o 
  16   1   0       47.51       75.41     37.05 o 
  18   1   0       72.49       90.79     62.50 o 
   0   2   0    87231.11    90015.56   3233.74 o 
   2   2   0    11851.44    12251.43    232.77 o 
   4   2   0    16538.95    16993.05    286.56 o 
   6   2   0    12296.08    12401.26    239.34 o 
   8   2   0     5769.78     5990.89    125.19 o 
  10   2   0      198.14      195.86     20.79 o 
  12   2   0     1879.44     1764.00     55.73 o 
  14   2   0      547.40      506.32     50.65 o 
  16   2   0      135.93       79.07     39.57 o 
  18   2   0       28.09       11.19     41.92 o 
   2   3   0     1876.29     1733.36     51.10 o 
   4   3   0     8923.91     8679.54    152.70 o 
   6   3   0     6551.44     6722.15    138.75 o 
   8   3   0       59.05       67.00     18.52 o 
  10   3   0      152.93      150.74     21.08 o 
  12   3   0       90.36       44.69     34.48 o 
  14   3   0      801.53      802.57     59.24 o 
  16   3   0      490.36      508.02     58.20 o 
  18   3   0       72.38       82.42     48.94 o 
   0   4   0     9674.29    10217.22    401.36 o 
   2   4   0     2043.66     1991.17     60.39 o 
   4   4   0      147.57      135.40     21.93 o 
   6   4   0     1041.34      955.86     29.92 o 
   8   4   0      584.60      549.56     31.64 o 
  10   4   0      238.44      324.61     27.78 o 
  12   4   0       15.49       29.76     36.35 o 
  14   4   0      531.02      666.85     57.23 o 
  16   4   0      263.12      277.52     63.80 o 
   2   5   0      229.72      365.40     30.90 o 
   4   5   0     1078.07     1182.80     56.57 o 
   6   5   0     4791.51     5113.76    112.54 o 
   8   5   0      248.35      225.21     28.29 o 
  10   5   0      730.42      654.52     51.77 o 
  12   5   0        3.47      -19.27     43.04 o 
  14   5   0      162.38       49.35     55.94 o 
  16   5   0      308.34      290.77     68.13 o 
   0   6   0      117.33      252.72     37.89 o 
   2   6   0      447.40      445.23     64.18 o 
   4   6   0     1878.72     1763.78    103.28 o 
   6   6   0      323.14      295.60     43.07 o 
   8   6   0      205.31      259.81     65.56 o 
  10   6   0      427.94      424.54     60.32 o 
  12   6   0      110.85       80.57     55.16 o 
  14   6   0        1.99      -84.89     56.59 o 
   2   7   0        0.58        1.10     31.82 o 
   4   7   0      121.20       89.13     40.20 o 
   6   7   0      109.45       91.81     33.56 o 
   8   7   0      317.60      363.54    105.19 o 
  10   7   0        8.84       30.63     51.55 o 
  12   7   0        1.38       -0.34     56.31 o 
   0   8   0       24.43      -59.04     45.83 o 
   2   8   0       50.63        4.16     41.75 o 
   4   8   0       12.56        2.76     31.61 o 
   6   8   0       53.89      -48.11     62.63 o 
   8   8   0       13.84       34.84     50.36 o 
  10   8   0        7.40        2.40     56.30 o 
   2   9   0        3.91        2.61     42.44 o 
   4   9   0        0.01       60.18     68.82 o 
   6   9   0        0.12      -16.15     61.16 o 
   1   1   1      716.94      775.45     13.15 o 
   2   1   1    26546.80    27829.12    310.48 o 
   3   1   1    24935.25    25501.69    316.08 o 
   4   1   1     3997.22     3951.87     56.67 o 
   5   1   1       86.80       93.66      7.58 o 
   6   1   1      155.42      189.17     10.17 o 
   7   1   1     1991.69     1985.35     34.85 o 
   8   1   1    25956.41    25661.15    364.33 o 
   9   1   1      279.48      279.89     19.07 o 
  10   1   1     1662.27     1767.40     36.64 o 
  11   1   1      622.23      559.94     21.56 o 
  12   1   1     3776.27     3440.82     60.90 o 
  13   1   1      404.07      412.13     22.34 o 
  14   1   1      120.35      195.19     20.70 o 
  15   1   1        5.24        2.23     19.97 o 
  16   1   1      851.50      866.74     44.83 o 
  17   1   1      168.01      196.68     32.85 o 
  18   1   1      120.23      119.47     45.89 o 
  19   1   1        2.48       53.32     44.80 o 
   0   2   1    11149.28    12098.05    345.99 o 
   1   2   1    11410.52    12123.59    202.78 o 
   2   2   1    18001.37    19088.47    270.13 o 
   3   2   1        2.70       25.68      7.70 o 
   4   2   1     3222.82     3020.68     43.35 o 
   5   2   1     1091.99     1228.43     24.66 o 
   6   2   1      691.60      592.74     16.91 o 
   7   2   1        2.90        2.76      8.25 o 
   8   2   1     1176.29     1247.35     27.45 o 
   9   2   1      702.12      757.97     21.83 o 
  10   2   1       10.59       36.00     12.26 o 
  11   2   1       23.27       30.50     12.72 o 
  12   2   1     1910.36     1762.15     39.60 o 
  13   2   1      738.01      724.67     30.26 o 
  14   2   1      400.03      408.03     31.89 o 
  15   2   1      637.37      603.63     36.54 o 
  16   2   1       85.09      148.52     36.35 o 
  17   2   1      130.60      175.32     32.01 o 
  18   2   1       29.42       53.51     30.90 o 
  19   2   1        2.74      -41.74     68.29 o 
   1   3   1       60.53       71.45     10.90 o 
   2   3   1    10443.71    10573.92    167.05 o 
   3   3   1     1497.99     1634.41     35.02 o 
   4   3   1     4072.55     4001.26     57.24 o 
   5   3   1      476.09      538.19     17.03 o 
   6   3   1       13.21       12.84      8.95 o 
   7   3   1      610.94      625.50     20.00 o 
   8   3   1     9826.88    10417.16    147.45 o 
   9   3   1       32.31       41.35     12.43 o 
  10   3   1      988.73     1033.16     27.89 o 
  11   3   1       25.18       33.97     13.85 o 
  12   3   1      154.84      184.36     21.19 o 
  13   3   1      676.94      689.74     43.08 o 
  14   3   1      183.07      273.67     29.91 o 
  15   3   1       44.87       24.74     26.61 o 
  16   3   1      155.34      136.87     34.56 o 
  17   3   1        0.02      -26.22     34.02 o 
  18   3   1        1.75       56.57     32.14 o 
   0   4   1      414.56      516.76     28.81 o 
   1   4   1        0.52       -6.66     12.95 o 
   2   4   1     1707.52     1870.92     41.23 o 
   3   4   1     1452.83     1417.81     34.78 o 
   4   4   1       13.55       41.31     13.70 o 
   5   4   1       20.18        9.79      9.31 o 
   6   4   1     1094.90     1181.85     23.80 o 
   7   4   1       42.21       36.76     11.76 o 
   8   4   1      485.85      536.33     21.99 o 
   9   4   1      127.69      139.17     16.20 o 
  10   4   1       26.93       38.31     17.53 o 
  11   4   1      426.28      432.97     30.77 o 
  12   4   1      250.34      258.09     29.18 o 
  13   4   1       13.15       24.77     26.89 o 
  14   4   1       75.63      113.01     29.82 o 
  15   4   1       19.76       19.52     32.13 o 
  16   4   1       31.11       97.21     35.05 o 
  17   4   1        0.21       70.55     40.24 o 
   1   5   1       58.83       40.69     14.77 o 
   2   5   1      355.48      253.19     20.70 o 
   3   5   1     1353.03     1321.79     36.75 o 
   4   5   1     1745.34     1505.35     45.66 o 
   5   5   1      639.99      736.22     25.40 o 
   6   5   1       36.16       29.60     15.09 o 
   7   5   1      424.31      420.13     24.78 o 
   8   5   1      387.90      358.87     27.88 o 
   9   5   1      478.75      513.37     27.98 o 
  10   5   1       93.06       91.17     24.75 o 
  11   5   1       28.31       47.85     28.26 o 
  12   5   1        6.63       59.87     31.11 o 
  13   5   1        0.08      -42.42     32.46 o 
  14   5   1       61.19       91.78     38.63 o 
  15   5   1        6.27        3.37     37.15 o 
  16   5   1        1.13       57.07     41.64 o 
   0   6   1       95.31      193.74     25.27 o 
   1   6   1      125.14      144.54     17.96 o 
   2   6   1        6.91        4.00     16.52 o 
   3   6   1     1188.91     1195.57     60.10 o 
   4   6   1       69.68       86.36     19.32 o 
   5   6   1      214.64      215.90     22.38 o 
   6   6   1      316.78      436.92     27.98 o 
   7   6   1      270.02      257.67     24.39 o 
   8   6   1       26.65        2.89     23.12 o 
   9   6   1      126.41      150.74     34.24 o 
  10   6   1        3.35       14.52     30.40 o 
  11   6   1       67.16      132.18     37.14 o 
  12   6   1       60.28       64.08     37.10 o 
  13   6   1       21.37       -2.67     37.57 o 
  14   6   1        2.25        2.75     38.88 o 
  15   6   1        0.52      -65.52     44.45 o 
   1   7   1     1258.41     1187.62     37.56 o 
   2   7   1       27.65       65.58     21.03 o 
   3   7   1      236.85      252.42     27.91 o 
   4   7   1       12.66       22.58     20.53 o 
   5   7   1       76.83       45.98     24.29 o 
   6   7   1      213.28      216.14     29.87 o 
   7   7   1        3.62      -42.44     28.29 o 
   8   7   1        0.09       10.31     31.22 o 
   9   7   1       40.12       54.20     34.35 o 
  10   7   1       18.62      -27.42     33.73 o 
  11   7   1       99.69      103.04     39.86 o 
  12   7   1        1.05      -35.68     39.61 o 
  13   7   1        3.53      -45.78     38.01 o 
   0   8   1      256.35      248.76     51.03 o 
   1   8   1        0.01       12.35     27.55 o 
   2   8   1       13.89       23.14     24.31 o 
   3   8   1       12.40       -8.01     24.60 o 
   4   8   1        4.61      -33.90     22.60 o 
   5   8   1       11.30       31.05     31.66 o 
   6   8   1       19.35       10.08     32.11 o 
   7   8   1        0.16       18.35     49.08 o 
   8   8   1        6.55      -31.40     33.83 o 
   9   8   1       12.49       -4.49     34.78 o 
  10   8   1        1.37      -26.65     38.04 o 
   1   9   1        3.78        5.29     31.22 o 
   2   9   1        2.65       -9.92     30.81 o 
   3   9   1       19.34       -2.12     34.98 o 
   4   9   1        6.12       79.75     46.41 o 
   5   9   1        1.14       31.65     42.73 o 
   6   9   1        1.25      -24.31     87.50 o 
   0   0   2     1612.99     1341.11     88.15 o 
   1   0   2     1583.30     1647.10     26.76 o 
   2   0   2      873.86      817.31     21.38 o 
   3   0   2     1847.96     1671.65     36.88 o 
   4   0   2    41270.92    42866.78    792.11 o 
   5   0   2       27.76       13.99      9.79 o 
   6   0   2    21784.90    22314.32    418.95 o 
   7   0   2      313.57      322.86     18.50 o 
   8   0   2      184.92      261.45     19.21 o 
   9   0   2     2135.96     1989.21     64.35 o 
  10   0   2     5291.91     5005.16    109.76 o 
  11   0   2      572.96      533.81     30.16 o 
  12   0   2    10452.03    10290.23    210.42 o 
  13   0   2        4.89      -15.79     21.26 o 
  14   0   2     1591.12     1292.56     57.86 o 
  15   0   2        4.12        5.01     24.78 o 
  16   0   2       86.61       87.51     36.56 o 
  17   0   2      219.89      152.02     59.55 o 
  18   0   2      136.09      207.87     67.31 o 
  19   0   2       13.50       26.25     61.16 o 
   1   1   2     6704.78     6666.24     89.02 o 
   2   1   2    10288.77    10679.28    116.25 o 
   3   1   2     6500.25     6405.74     77.99 o 
   4   1   2     3185.52     3091.06     45.68 o 
   5   1   2      197.64      167.82     12.94 o 
   6   1   2      286.21      260.86     11.25 o 
   7   1   2        7.13       18.65      8.23 o 
   8   1   2       43.48       64.95     10.74 o 
   9   1   2      511.51      537.32     18.58 o 
  10   1   2      103.60      130.90     13.79 o 
  11   1   2       24.23       46.59     13.34 o 
  12   1   2      714.58      752.84     29.91 o 
  13   1   2       48.72       54.45     16.00 o 
  14   1   2      362.06      349.21     27.86 o 
  15   1   2       37.09       66.82     24.28 o 
  16   1   2        3.06       39.28     25.49 o 
  17   1   2       32.37      -31.98     45.55 o 
  18   1   2        5.95       36.68     33.56 o 
  19   1   2       47.11      -20.78     75.49 o 
   0   2   2   155680.52   160852.91   3385.43 o 
   1   2   2     9576.97     9669.94    182.71 o 
   2   2   2    16266.71    17281.02    229.49 o 
   3   2   2     4083.85     4147.97     56.56 o 
   4   2   2     4325.58     4152.68     57.15 o 
   5   2   2     1555.07     1597.25     26.84 o 
   6   2   2     8428.77     8179.68    114.86 o 
   7   2   2     1458.24     1392.54     40.28 o 
   8   2   2      574.90      587.59     20.08 o 
   9   2   2     1450.52     1333.74     29.72 o 
  10   2   2     4931.10     4817.45     75.89 o 
  11   2   2      510.72      487.02     20.55 o 
  12   2   2     1123.31     1109.04     31.00 o 
  13   2   2      483.06      494.07     26.88 o 
  14   2   2      594.31      637.88     30.29 o 
  15   2   2      346.93      449.71     33.80 o 
  16   2   2      977.11     1066.19     50.02 o 
  17   2   2      118.83      127.07     30.57 o 
  18   2   2       42.53       57.87     36.94 o 
  19   2   2       10.49       -6.13     55.77 o 
   1   3   2     5347.15     5588.55    100.93 o 
   2   3   2     7113.86     7659.99    123.98 o 
   3   3   2      882.80      795.14     20.72 o 
   4   3   2      950.83      998.15     20.95 o 
   5   3   2    13548.94    14239.71    182.84 o 
   6   3   2      227.97      235.43     12.47 o 
   7   3   2      783.38      784.04     37.08 o 
   8   3   2      411.91      392.59     17.19 o 
   9   3   2     3905.39     3847.63     63.33 o 
  10   3   2       59.65       56.89     13.13 o 
  11   3   2      653.48      652.24     27.75 o 
  12   3   2       36.99       41.20     17.84 o 
  13   3   2      178.58      233.83     29.64 o 
  14   3   2       29.98      -27.67     23.17 o 
  15   3   2       18.86       -1.26     25.82 o 
  16   3   2       74.73      102.82     30.47 o 
  17   3   2      109.80      121.11     33.36 o 
  18   3   2       99.85      145.94     37.85 o 
   0   4   2     4991.46     4608.65    114.48 o 
   1   4   2      761.85      809.10     31.29 o 
   2   4   2      141.30       89.64     13.37 o 
   3   4   2       32.14        7.05     11.56 o 
   4   4   2     7074.31     7223.16    111.74 o 
   5   4   2      218.51      259.15     15.64 o 
   6   4   2      430.27      348.52     18.15 o 
   7   4   2      750.24      792.51     22.28 o 
   8   4   2        2.77        9.55     11.81 o 
   9   4   2        4.30       -1.88     13.71 o 
  10   4   2      201.82      324.93     23.27 o 
  11   4   2       20.94       19.92     20.94 o 
  12   4   2     1796.18     1900.79     55.83 o 
  13   4   2      373.71      480.46     34.87 o 
  14   4   2      134.55      130.27     37.57 o 
  15   4   2       47.60       45.80     31.78 o 
  16   4   2        1.45       12.46     34.05 o 
  17   4   2      131.95      113.33     62.86 o 
   1   5   2       68.52       54.79     14.49 o 
   2   5   2       10.93       -3.62     13.83 o 
   3   5   2      130.07      154.66     23.32 o 
   4   5   2      958.81     1099.77     30.68 o 
   5   5   2       86.45       51.05     14.08 o 
   6   5   2        3.41       22.43     13.68 o 
   7   5   2       60.17       68.64     17.85 o 
   8   5   2      114.14      157.93     18.30 o 
   9   5   2      168.08      204.75     25.88 o 
  10   5   2       26.47       50.09     22.89 o 
  11   5   2       46.55       62.61     28.78 o 
  12   5   2      140.35      107.26     32.23 o 
  13   5   2       34.14       -4.80     30.94 o 
  14   5   2       44.00       32.94     37.16 o 
  15   5   2      173.46      240.60     45.33 o 
  16   5   2      135.45      102.46     43.64 o 
   0   6   2       95.85       41.44     24.83 o 
   1   6   2      149.59      166.17     18.27 o 
   2   6   2        2.65       37.80     16.01 o 
   3   6   2       49.33       41.61     18.52 o 
   4   6   2       11.08       25.95     19.19 o 
   5   6   2      110.09      131.77     18.14 o 
   6   6   2       16.45        0.33     18.19 o 
   7   6   2      258.11      264.96     29.23 o 
   8   6   2        1.01       12.51     23.38 o 
   9   6   2        2.28      -19.36     28.03 o 
  10   6   2      337.50      380.63     51.93 o 
  11   6   2        5.27       11.58     32.84 o 
  12   6   2       19.87      -13.77     35.09 o 
  13   6   2       28.30       35.77     37.04 o 
  14   6   2        0.02        4.49     38.49 o 
  15   6   2        0.26      -59.91     39.94 o 
   1   7   2       25.10       -3.53     19.29 o 
   2   7   2        9.44       36.88     22.31 o 
   3   7   2       52.61       56.40     21.81 o 
   4   7   2      159.10      177.83     24.40 o 
   5   7   2        0.05       -5.01     20.08 o 
   6   7   2       71.67       58.29     29.00 o 
   7   7   2       26.26       19.74     26.38 o 
   8   7   2       66.98       37.60     31.89 o 
   9   7   2        5.52       42.64     33.40 o 
  10   7   2       31.54       52.24     36.65 o 
  11   7   2        0.48      -40.08     36.46 o 
  12   7   2       40.10        8.73     38.82 o 
  13   7   2        0.09       15.76     41.12 o 
   0   8   2       34.09      189.56     47.19 o 
   1   8   2        7.61      -31.87     25.88 o 
   2   8   2       15.77      -11.67     24.49 o 
   3   8   2       18.88       17.71     23.93 o 
   4   8   2        5.18       -7.56     28.39 o 
   5   8   2       24.21       22.58     27.20 o 
   6   8   2       25.89       80.65     34.28 o 
   7   8   2        3.70      -48.63     32.42 o 
   8   8   2        0.92      -38.22     37.35 o 
   9   8   2       33.72       51.66     43.39 o 
  10   8   2        2.81       11.29     37.38 o 
   1   9   2       28.38        6.33     31.86 o 
   2   9   2       12.74       46.30     31.48 o 
   3   9   2       23.34      -12.89     41.48 o 
   4   9   2        0.72       38.11     65.48 o 
   5   9   2        4.28       48.45     54.72 o 
   6   9   2        2.25      -38.65     40.21 o 
   1   1   3      677.93      705.74     12.71 o 
   2   1   3    27201.05    28477.70    305.38 o 
   3   1   3     3486.86     3383.99     46.39 o 
   4   1   3    70517.48    72693.73    807.63 o 
   5   1   3      191.39      187.28      8.87 o 
   6   1   3      973.58      841.92     19.34 o 
   7   1   3      795.78      790.37     19.69 o 
   8   1   3     7162.95     6994.45    100.82 o 
   9   1   3     3337.50     3399.49     55.74 o 
  10   1   3     7167.60     7261.53    107.05 o 
  11   1   3      296.08      314.42     17.98 o 
  12   1   3      367.52      339.72     22.05 o 
  13   1   3      121.11      148.75     17.73 o 
  14   1   3      244.96      262.10     24.09 o 
  15   1   3      275.59      249.96     24.93 o 
  16   1   3        8.11        9.42     21.37 o 
  17   1   3       20.52       89.40     34.27 o 
  18   1   3       12.28       37.53     47.13 o 
  19   1   3        5.63       33.79     44.42 o 
   0   2   3    33477.03    34497.02    733.48 o 
   1   2   3    20938.49    22534.99    340.81 o 
   2   2   3    17235.21    18356.59    242.91 o 
   3   2   3      968.62     1054.62     19.14 o 
   4   2   3     1237.91     1231.85     21.91 o 
   5   2   3      948.99     1054.48     20.46 o 
   6   2   3     3143.10     3003.33     44.91 o 
   7   2   3      146.42      150.84     10.46 o 
   8   2   3      393.66      369.36     14.98 o 
   9   2   3      394.38      424.46     17.17 o 
  10   2   3      651.01      529.36     24.21 o 
  11   2   3       42.98       16.45     12.60 o 
  12   2   3     1365.02     1449.08     39.87 o 
  13   2   3      158.74      196.32     21.67 o 
  14   2   3       20.01        7.36     18.93 o 
  15   2   3      643.94      583.84     41.33 o 
  16   2   3      598.05      603.76     38.53 o 
  17   2   3       19.62       54.29     29.01 o 
  18   2   3       26.30       73.48     37.20 o 
  19   2   3        6.87       11.89     42.75 o 
   1   3   3     2567.95     2597.25     47.60 o 
   2   3   3     5686.96     5759.90    183.73 o 
   3   3   3     1638.76     1661.31     32.66 o 
   4   3   3    12272.72    11949.34    154.44 o 
   5   3   3     3000.98     3068.54     46.79 o 
   6   3   3      108.26      108.60     10.58 o 
   7   3   3      534.13      610.43     22.25 o 
   8   3   3     1229.10     1243.53     28.95 o 
   9   3   3      121.13      183.21     17.23 o 
  10   3   3      338.01      334.17     17.30 o 
  11   3   3       74.33       81.12     18.37 o 
  12   3   3      931.96     1061.60     35.59 o 
  13   3   3      547.01      566.73     49.05 o 
  14   3   3        5.56        9.43     26.80 o 
  15   3   3        5.26        2.85     24.78 o 
  16   3   3        1.48       11.17     28.87 o 
  17   3   3       58.85       71.91     34.10 o 
  18   3   3       64.53       65.62     35.49 o 
   0   4   3     2020.91     2283.29     65.04 o 
   1   4   3     1185.96     1154.02     29.55 o 
   2   4   3      146.08      150.47     16.46 o 
   3   4   3      731.07      685.69     21.92 o 
   4   4   3     1511.03     1741.14     36.90 o 
   5   4   3      234.79      281.93     15.38 o 
   6   4   3     2213.51     2396.81     41.30 o 
   7   4   3       27.56       18.97     11.84 o 
   8   4   3      193.25      204.54     15.00 o 
   9   4   3      155.15      198.88     20.65 o 
  10   4   3       11.69       18.75     17.51 o 
  11   4   3      138.56      189.23     22.72 o 
  12   4   3       76.06       48.47     25.10 o 
  13   4   3      451.77      479.32     38.50 o 
  14   4   3        7.74       42.90     29.17 o 
  15   4   3      161.05      156.99     34.47 o 
  16   4   3        5.84      -45.35     31.72 o 
  17   4   3       19.00       15.18     42.60 o 
   1   5   3      130.06      130.37     17.82 o 
   2   5   3     2296.95     2027.42     42.98 o 
   3   5   3       50.22       32.15     14.95 o 
   4   5   3        9.06       -5.18     13.26 o 
   5   5   3      180.76      165.50     16.54 o 
   6   5   3      256.27      234.91     20.78 o 
   7   5   3        3.69        7.30     16.88 o 
   8   5   3      661.08      718.89     33.67 o 
   9   5   3        8.33      -10.27     20.39 o 
  10   5   3       12.79        5.62     22.35 o 
  11   5   3       96.39       81.19     28.61 o 
  12   5   3        9.10      -10.55     29.11 o 
  13   5   3        0.43        2.85     29.41 o 
  14   5   3        1.76      -42.62     34.96 o 
  15   5   3       37.81       86.64     50.56 o 
  16   5   3       17.38       35.35     41.77 o 
   0   6   3     2238.23     2478.88    155.91 o 
   1   6   3        0.89       -0.91     14.78 o 
   2   6   3       36.60       58.50     15.72 o 
   3   6   3        1.81      -10.80     16.84 o 
   4   6   3      123.74       83.84     18.53 o 
   5   6   3        4.52      -24.10     16.07 o 
   6   6   3      326.02      443.12     35.76 o 
   7   6   3        8.23       18.85     22.39 o 
   8   6   3       50.66       19.61     33.44 o 
   9   6   3       35.38       26.72     25.12 o 
  10   6   3       20.55       52.65     33.34 o 
  11   6   3        5.25       31.58     35.10 o 
  12   6   3        7.08      -24.43     35.80 o 
  13   6   3        0.02       -7.64     36.16 o 
  14   6   3       10.59       46.37     40.04 o 
  15   6   3       13.42       26.62     42.24 o 
   1   7   3      151.72      199.71     26.45 o 
   2   7   3      525.27      439.41     29.06 o 
   3   7   3       51.26       59.73     21.83 o 
   4   7   3      199.17       97.10     23.19 o 
   5   7   3       12.96       33.23     21.58 o 
   6   7   3      632.63      651.47     39.53 o 
   7   7   3       20.12       17.50     29.67 o 
   8   7   3        0.65       43.34     33.45 o 
   9   7   3       21.50       18.40     35.00 o 
  10   7   3        1.72      -32.49     43.24 o 
  11   7   3       42.95       11.63     37.63 o 
  12   7   3        0.01      -25.12     37.78 o 
  13   7   3        1.52      -28.29     38.22 o 
   0   8   3        0.83      -22.57     35.84 o 
   1   8   3       12.87        1.73     25.63 o 
   2   8   3       13.90       20.20     24.56 o 
   3   8   3      109.07      103.31     27.17 o 
   4   8   3       13.48       25.09     30.03 o 
   5   8   3       15.06       32.65     31.53 o 
   6   8   3       10.04      -12.52     27.62 o 
   7   8   3       10.55       -5.62     32.68 o 
   8   8   3       17.91      -24.10     33.94 o 
   9   8   3        6.27      -18.14     34.32 o 
  10   8   3       19.50      -27.40     35.93 o 
   1   9   3       11.01        6.14     32.13 o 
   2   9   3        0.79      -34.55     34.38 o 
   3   9   3        0.89      -10.56     35.64 o 
   4   9   3       18.63      -36.24     34.36 o 
   5   9   3        9.80      -40.47     49.25 o 
   6   9   3       16.28      -48.72     47.16 o 
   0   0   4    26576.80    25923.51    557.10 o 
   1   0   4     1222.59     1227.90     31.31 o 
   2   0   4      645.18      568.73     14.92 o 
   3   0   4    52731.46    53121.50    981.44 o 
   4   0   4    82019.55    84226.11   1551.33 o 
   5   0   4    35423.13    37204.56    691.46 o 
   6   0   4    13821.37    13826.57    264.23 o 
   7   0   4       14.34        8.34     11.20 o 
   8   0   4        7.34       40.05     19.56 o 
   9   0   4      134.82      161.45     18.36 o 
  10   0   4      526.87      382.71     24.92 o 
  11   0   4      118.77      121.02     27.54 o 
  12   0   4     6954.93     6773.14    146.06 o 
  13   0   4       59.73       30.97     36.82 o 
  14   0   4        2.12       -6.18     22.32 o 
  15   0   4       58.59       72.08     40.90 o 
  16   0   4      207.14      188.80     41.57 o 
  17   0   4      102.87      108.89     40.49 o 
  18   0   4      436.05      558.37     77.18 o 
  19   0   4        1.71        5.04     94.84 o 
   1   1   4     2685.59     2690.57     36.52 o 
   2   1   4       51.45       51.47      4.71 o 
   3   1   4       10.23        4.95      7.27 o 
   4   1   4     1290.77     1317.65     22.50 o 
   5   1   4      340.69      342.41      9.48 o 
   6   1   4     1746.83     1900.34     33.00 o 
   7   1   4     1431.79     1589.99     30.22 o 
   8   1   4     3920.55     3852.77     60.43 o 
   9   1   4       20.15       19.48     10.84 o 
  10   1   4       21.44       25.89     12.04 o 
  11   1   4     1024.18     1007.48     29.83 o 
  12   1   4      496.51      442.61     21.54 o 
  13   1   4      167.96      167.25     20.73 o 
  14   1   4      324.01      405.15     26.53 o 
  15   1   4      214.52      227.23     24.57 o 
  16   1   4        3.24      -23.23     24.58 o 
  17   1   4       51.24       78.08     35.45 o 
  18   1   4      172.23      216.74     40.55 o 
  19   1   4       22.61       16.82     43.16 o 
   0   2   4    30968.95    32204.98    685.20 o 
   1   2   4     7880.85     8121.89    117.69 o 
   2   2   4    10567.38    10655.26    153.64 o 
   3   2   4    17442.68    17876.78    213.65 o 
   4   2   4     7381.10     7486.22     92.51 o 
   5   2   4     3340.47     3284.47     50.46 o 
   6   2   4     8041.99     7908.73     98.70 o 
   7   2   4      266.36      274.19     12.32 o 
   8   2   4       11.12        6.06      8.92 o 
   9   2   4       12.36        9.66     10.05 o 
  10   2   4      829.34      801.79     23.69 o 
  11   2   4      100.71      106.02     14.45 o 
  12   2   4     3776.00     3828.42     72.83 o 
  13   2   4      168.09      197.59     25.47 o 
  14   2   4      402.19      397.77     26.85 o 
  15   2   4      535.75      438.27     29.06 o 
  16   2   4      166.18      158.98     30.13 o 
  17   2   4        0.18       -3.71     26.78 o 
  18   2   4      124.28      204.04     39.77 o 
  19   2   4       50.51      122.90     39.58 o 
   1   3   4     1759.55     1896.01     39.22 o 
   2   3   4      665.13      719.74     18.36 o 
   3   3   4      508.86      565.12     28.75 o 
   4   3   4      484.02      541.48     16.72 o 
   5   3   4     4439.07     4772.17     67.60 o 
   6   3   4      260.65      215.71     11.95 o 
   7   3   4      402.58      384.09     15.55 o 
   8   3   4      745.21      650.53     22.25 o 
   9   3   4     1541.56     1598.50     33.98 o 
  10   3   4        0.80       16.48     16.41 o 
  11   3   4        8.64        0.48     16.74 o 
  12   3   4      668.90      714.21     30.92 o 
  13   3   4       12.48       34.30     19.92 o 
  14   3   4        9.37      -27.56     23.12 o 
  15   3   4       39.83       41.70     27.35 o 
  16   3   4       16.74       22.28     28.18 o 
  17   3   4       39.89       33.40     40.42 o 
  18   3   4        4.91      -50.42     33.61 o 
   0   4   4    11154.53    10818.79    244.06 o 
   1   4   4     4593.56     4667.65     81.19 o 
   2   4   4      534.03      642.78     30.37 o 
   3   4   4       95.17      105.01     13.34 o 
   4   4   4       85.87       97.74     12.55 o 
   5   4   4     2094.14     2138.67     42.67 o 
   6   4   4     3265.08     3195.98     53.89 o 
   7   4   4        3.83       15.57     11.42 o 
   8   4   4     1172.82     1133.39     40.10 o 
   9   4   4       46.32       53.60     18.03 o 
  10   4   4     1067.13     1246.64     37.96 o 
  11   4   4      590.52      647.08     47.19 o 
  12   4   4       77.84       86.87     23.34 o 
  13   4   4      246.42      250.79     42.02 o 
  14   4   4       18.14      -19.27     28.14 o 
  15   4   4       32.23        6.07     31.79 o 
  16   4   4        8.82       -1.95     32.78 o 
  17   4   4      346.71      419.66     46.80 o 
   1   5   4        5.44       18.37     13.53 o 
   2   5   4     3023.27     3472.69     66.89 o 
   3   5   4       41.19       39.10     12.16 o 
   4   5   4       39.07       28.33     14.08 o 
   5   5   4      121.85      162.28     16.92 o 
   6   5   4      404.14      352.20     20.20 o 
   7   5   4       10.60       15.44     14.91 o 
   8   5   4      809.62      944.66     37.43 o 
   9   5   4        1.22       22.75     22.05 o 
  10   5   4       26.01       68.58     23.46 o 
  11   5   4      495.38      497.96     54.28 o 
  12   5   4      190.81      110.31     33.88 o 
  13   5   4       13.11      -20.26     29.87 o 
  14   5   4       16.58       30.15     32.79 o 
  15   5   4      228.38      159.34     42.63 o 
  16   5   4       42.58      -26.39     40.09 o 
   0   6   4     2891.86     2518.53     79.28 o 
   1   6   4      188.29      156.01     19.12 o 
   2   6   4       88.20       66.07     19.03 o 
   3   6   4      590.39      543.01     28.64 o 
   4   6   4        2.15      -17.00     15.15 o 
   5   6   4       18.36        6.84     19.12 o 
   6   6   4       83.51      103.44     28.29 o 
   7   6   4       18.41       18.31     23.28 o 
   8   6   4       39.89       52.18     24.53 o 
   9   6   4        0.19       20.87     25.39 o 
  10   6   4       31.41      -15.65     31.85 o 
  11   6   4      104.49      104.26     48.01 o 
  12   6   4        5.45       58.70     35.92 o 
  13   6   4        6.03       30.10     39.78 o 
  14   6   4        9.15      -39.89     37.69 o 
  15   6   4        2.76       17.74     42.47 o 
   1   7   4      120.98      109.61     28.22 o 
   2   7   4       45.96       58.80     22.95 o 
   3   7   4       15.11       27.92     19.93 o 
   4   7   4      355.17      397.70     29.04 o 
   5   7   4       11.87       44.70     25.28 o 
   6   7   4       30.55       27.11     25.20 o 
   7   7   4       63.83       68.87     27.87 o 
   8   7   4        0.31      -41.77     27.85 o 
   9   7   4       59.43       49.65     41.04 o 
  10   7   4        5.37      -32.51     34.46 o 
  11   7   4       12.05       14.77     36.66 o 
  12   7   4        1.62       12.05     39.94 o 
  13   7   4        3.60        6.93     38.49 o 
   0   8   4      262.63      147.98     35.98 o 
   1   8   4        5.19       -9.39     23.63 o 
   2   8   4      124.83      184.39     34.45 o 
   3   8   4       18.04        6.14     26.11 o 
   4   8   4       14.05        4.80     29.43 o 
   5   8   4       55.33      104.24     40.25 o 
   6   8   4        0.26      -35.39     30.82 o 
   7   8   4        0.55        4.16     62.33 o 
   8   8   4       34.47       80.83     37.03 o 
   9   8   4       63.76       44.53     38.55 o 
  10   8   4       34.21       46.82     47.72 o 
   1   9   4       11.99       31.19     31.08 o 
   2   9   4       11.28       -0.80     35.45 o 
   3   9   4       25.86      -37.51     32.41 o 
   4   9   4       12.22       20.52     36.79 o 
   5   9   4        2.11       -6.39     49.58 o 
   6   9   4       25.04       29.19     43.80 o 
   1   1   5    18192.82    17743.21    209.76 o 
   2   1   5    30818.81    31424.37    385.60 o 
   3   1   5     3751.21     3675.89     53.80 o 
   4   1   5    30350.88    30815.59    384.30 o 
   5   1   5    17771.96    18192.63    230.19 o 
   6   1   5      722.94      601.34     22.46 o 
   7   1   5     6971.71     7265.25    103.42 o 
   8   1   5     8050.47     7986.75    113.89 o 
   9   1   5      745.04      832.06     25.36 o 
  10   1   5     1352.45     1299.13     35.31 o 
  11   1   5      230.02      242.44     16.74 o 
  12   1   5      267.08      230.13     20.07 o 
  13   1   5      867.95      822.81     36.82 o 
  14   1   5      866.07      924.56     55.74 o 
  15   1   5      463.86      468.29     28.88 o 
  16   1   5        6.63       31.96     24.47 o 
  17   1   5        0.35       29.95     31.46 o 
  18   1   5       34.18       38.07     35.59 o 
  19   1   5        0.51       27.41     36.65 o 
   0   2   5    18397.15    18390.27    395.21 o 
   1   2   5     1079.27     1102.86     26.12 o 
   2   2   5      369.22      404.25     21.65 o 
   3   2   5     1920.03     2072.51     39.15 o 
   4   2   5       96.23       78.77      8.91 o 
   5   2   5       57.26       50.20     12.91 o 
   6   2   5     3114.82     3071.91     50.30 o 
   7   2   5       12.41       24.87     11.96 o 
   8   2   5       88.27       73.86     13.65 o 
   9   2   5     1535.14     1486.14     28.58 o 
  10   2   5      473.34      333.35     14.38 o 
  11   2   5      218.88      268.97     21.37 o 
  12   2   5      718.14      629.82     38.23 o 
  13   2   5       13.68      -15.93     17.59 o 
  14   2   5      211.86      246.31     24.58 o 
  15   2   5       29.52       41.92     22.28 o 
  16   2   5       22.64        6.16     26.59 o 
  17   2   5       56.28       14.81     33.35 o 
  18   2   5        2.00       31.92     36.57 o 
   1   3   5      339.53      292.45     12.94 o 
   2   3   5     6921.54     7140.89    115.80 o 
   3   3   5       10.74       21.20     11.43 o 
   4   3   5     4433.15     4227.96     69.13 o 
   5   3   5     2236.11     2122.35     35.42 o 
   6   3   5     1295.84     1456.84     28.59 o 
   7   3   5      359.96      394.98     21.43 o 
   8   3   5     3240.03     3243.10     56.19 o 
   9   3   5       32.05       47.24     16.13 o 
  10   3   5     2574.82     2433.86     52.97 o 
  11   3   5      565.11      526.11     26.75 o 
  12   3   5      171.22      228.74     23.21 o 
  13   3   5       22.63       28.52     20.53 o 
  14   3   5      226.94      278.34     26.69 o 
  15   3   5       58.36       29.40     36.74 o 
  16   3   5      245.93      294.50     38.73 o 
  17   3   5       17.78       28.72     33.65 o 
  18   3   5        1.29      -48.46     40.75 o 
   0   4   5     5302.17     5529.84    133.25 o 
   1   4   5    14181.67    14431.89    225.92 o 
   2   4   5     1912.24     1901.64     37.13 o 
   3   4   5     4244.58     4083.92     67.21 o 
   4   4   5      120.06       90.12     12.98 o 
   5   4   5       54.29       49.43     12.07 o 
   6   4   5      361.20      375.32     17.87 o 
   7   4   5       31.21       28.34     11.50 o 
   8   4   5       14.30       24.32     18.02 o 
   9   4   5      303.77      317.98     22.81 o 
  10   4   5     1363.36     1387.87     58.46 o 
  11   4   5      945.79     1007.63     39.92 o 
  12   4   5       18.30        1.63     21.75 o 
  13   4   5      387.86      421.62     40.86 o 
  14   4   5        0.11       38.65     30.13 o 
  15   4   5      526.42      583.35     45.25 o 
  16   4   5       36.65       33.39     32.62 o 
  17   4   5       59.65       59.42     51.07 o 
   1   5   5      134.12      132.63     15.77 o 
   2   5   5        9.09       14.29     16.10 o 
   3   5   5      240.49      252.23     15.19 o 
   4   5   5      219.36      180.39     14.17 o 
   5   5   5        1.42       -8.57     13.58 o 
   6   5   5       49.53       58.89     15.42 o 
   7   5   5      244.10      240.29     22.43 o 
   8   5   5      554.10      537.08     31.42 o 
   9   5   5       19.37       -1.02     21.12 o 
  10   5   5      452.84      444.38     31.92 o 
  11   5   5       10.32       16.55     23.74 o 
  12   5   5      718.17      699.03     46.28 o 
  13   5   5       26.86        8.47     30.96 o 
  14   5   5        0.49      -10.34     35.32 o 
  15   5   5       23.40        5.26     36.67 o 
  16   5   5       79.80       63.56     42.55 o 
   0   6   5       31.92       92.25     25.10 o 
   1   6   5       15.02       16.74     21.16 o 
   2   6   5      991.78      894.16     33.65 o 
   3   6   5        0.58      -10.89     15.72 o 
   4   6   5      117.29      174.64     19.73 o 
   5   6   5      614.98      582.59     26.41 o 
   6   6   5        9.06       18.74     22.58 o 
   7   6   5       85.63      106.24     25.06 o 
   8   6   5      319.36      358.27     40.48 o 
   9   6   5        0.47       -4.80     27.21 o 
  10   6   5      193.92      203.57     37.50 o 
  11   6   5       50.17       57.73     31.77 o 
  12   6   5       59.25       49.10     43.15 o 
  13   6   5       37.09       55.77     40.54 o 
  14   6   5       21.05      -45.50     64.59 o 
   1   7   5      114.96      163.17     25.18 o 
   2   7   5        2.63        8.98     20.98 o 
   3   7   5      511.22      485.27     30.48 o 
   4   7   5      916.74     1090.52     37.21 o 
   5   7   5       22.32      -23.94     22.34 o 
   6   7   5        0.07      -22.51     24.65 o 
   7   7   5       27.07       45.43     27.09 o 
   8   7   5      662.92      589.81     61.04 o 
   9   7   5        0.15      -19.97     32.27 o 
  10   7   5        4.89        7.09     37.31 o 
  11   7   5       35.28       -8.01     43.72 o 
  12   7   5        0.26      -40.04     43.62 o 
  13   7   5        2.40      -26.79     40.47 o 
   0   8   5        2.45        4.66     30.69 o 
   1   8   5        0.11       29.57     24.36 o 
   2   8   5       21.98      -39.30     26.20 o 
   3   8   5        3.26        5.28     29.64 o 
   4   8   5      147.82      210.72     35.87 o 
   5   8   5       12.63       10.37     35.57 o 
   6   8   5        2.45       32.34     33.20 o 
   7   8   5        0.12      -56.45     37.63 o 
   8   8   5        9.99       41.65     43.17 o 
   9   8   5        0.53       -7.87     36.40 o 
  10   8   5       25.71       -9.28     39.05 o 
   1   9   5        0.74       26.54     29.83 o 
   2   9   5       29.06      -14.70     46.85 o 
   3   9   5        1.55      -18.91     35.86 o 
   4   9   5       86.37      168.81     35.94 o 
   5   9   5       35.15       34.07     35.12 o 
   0   0   6   140771.66   127811.39   2713.05 o 
   1   0   6    12477.46    12847.85    216.80 o 
   2   0   6    21665.43    22596.47    375.80 o 
   3   0   6      976.92     1068.71     25.72 o 
   4   0   6     1924.87     2161.51     58.23 o 
   5   0   6     5893.72     5896.00    118.72 o 
   6   0   6    18679.91    19053.35    361.14 o 
   7   0   6    31685.28    33056.27    618.86 o 
   8   0   6     1643.48     1810.68     48.97 o 
   9   0   6      701.61      747.15     30.48 o 
  10   0   6     4199.16     3712.16     86.68 o 
  11   0   6       17.10       29.72     18.19 o 
  12   0   6      914.42      906.85     39.08 o 
  13   0   6     1265.33     1310.35     48.64 o 
  14   0   6       90.75       -0.27     30.87 o 
  15   0   6      129.68      108.34     35.48 o 
  16   0   6      374.29      351.87     46.41 o 
  17   0   6       22.05       10.63     38.50 o 
  18   0   6        3.86       38.69     42.81 o 
  19   0   6        9.30      -13.97    130.47 o 
   1   1   6      263.40      259.15      8.61 o 
   2   1   6      595.57      660.22     14.76 o 
   3   1   6     5854.48     6089.00     75.19 o 
   4   1   6      797.63      815.07     17.77 o 
   5   1   6     1533.95     1567.20     29.24 o 
   6   1   6    11557.62    12496.00    151.14 o 
   7   1   6     5379.09     5499.54     75.83 o 
   8   1   6     1251.56     1555.04     31.28 o 
   9   1   6      518.92      557.55     19.14 o 
  10   1   6     1120.14     1121.04     37.72 o 
  11   1   6      250.90      286.73     18.62 o 
  12   1   6      131.55       89.41     18.31 o 
  13   1   6       40.37       35.75     18.57 o 
  14   1   6       31.94       26.82     29.52 o 
  15   1   6        0.01      -16.24     19.93 o 
  16   1   6        5.74      -27.99     24.53 o 
  17   1   6       15.85       -6.31     26.57 o 
  18   1   6       29.20        9.37     34.71 o 
  19   1   6        8.51       47.33     38.75 o 
   0   2   6    46342.96    47151.95    868.81 o 
   1   2   6     3881.04     3882.20     55.71 o 
   2   2   6     1530.41     1420.50     27.77 o 
   3   2   6     5255.41     5035.79     77.78 o 
   4   2   6     4559.44     4675.69     69.96 o 
   5   2   6      309.55      288.93     11.77 o 
   6   2   6     8439.47     8436.81    112.50 o 
   7   2   6     8167.23     8037.86    127.48 o 
   8   2   6     1572.98     1457.80     30.79 o 
   9   2   6       12.88        0.47     10.43 o 
  10   2   6     1315.72     1362.37     31.57 o 
  11   2   6       46.88       19.05     16.85 o 
  12   2   6      880.71      898.95     40.11 o 
  13   2   6     1776.50     1837.98     48.01 o 
  14   2   6       37.76       75.49     21.53 o 
  15   2   6      317.34      355.01     28.35 o 
  16   2   6        2.87      -11.15     25.36 o 
  17   2   6      150.99       91.86     36.73 o 
  18   2   6       13.13       65.48     37.51 o 
   1   3   6     1926.32     1992.96     36.04 o 
   2   3   6      778.70      866.48     28.03 o 
   3   3   6       49.79       72.92     10.98 o 
   4   3   6      209.47      207.12     12.25 o 
   5   3   6     2473.89     2440.31     41.60 o 
   6   3   6      157.62      156.24     13.38 o 
   7   3   6     1217.81     1188.69     29.18 o 
   8   3   6      457.46      469.44     22.48 o 
   9   3   6      243.96      214.70     19.42 o 
  10   3   6        5.03        4.26     16.23 o 
  11   3   6      223.98      212.66     22.04 o 
  12   3   6      363.69      363.90     25.74 o 
  13   3   6      581.24      588.27     36.57 o 
  14   3   6        5.81       20.15     21.23 o 
  15   3   6       37.80      101.44     30.94 o 
  16   3   6      137.31      151.54     34.36 o 
  17   3   6       45.22       10.43     34.56 o 
  18   3   6       53.28       82.71     60.36 o 
   0   4   6    17278.73    17710.84    388.23 o 
   1   4   6      887.72      886.48     25.29 o 
   2   4   6      359.06      349.24     21.19 o 
   3   4   6     2066.55     2031.24     43.61 o 
   4   4   6      356.41      340.66     18.04 o 
   5   4   6       78.75      101.04     12.98 o 
   6   4   6     1180.55     1158.62     30.42 o 
   7   4   6     1421.19     1489.26     30.76 o 
   8   4   6      236.15      199.23     18.34 o 
   9   4   6     1401.60     1392.18     35.85 o 
  10   4   6      109.84      112.09     22.50 o 
  11   4   6      307.53      309.53     27.88 o 
  12   4   6        9.48       39.75     22.92 o 
  13   4   6      161.75      188.73     27.64 o 
  14   4   6        8.61       -2.38     38.24 o 
  15   4   6       13.18      -37.46     31.25 o 
  16   4   6      121.88      162.99     48.45 o 
  17   4   6      143.87      181.04     39.67 o 
   1   5   6       46.49       65.67     13.92 o 
   2   5   6       37.49       -9.39     11.69 o 
   3   5   6      125.90      134.84     17.30 o 
   4   5   6     1615.39     1658.47     60.26 o 
   5   5   6      427.08      420.37     21.34 o 
   6   5   6      336.15      462.24     33.15 o 
   7   5   6      638.62      641.92     32.40 o 
   8   5   6      347.02      391.44     28.49 o 
   9   5   6       88.60       98.65     23.56 o 
  10   5   6      441.52      440.98     32.10 o 
  11   5   6      101.21       83.57     25.53 o 
  12   5   6      144.38      172.28     43.18 o 
  13   5   6      272.37      318.33     39.01 o 
  14   5   6        0.41      -28.18     32.56 o 
  15   5   6        3.49       62.25     35.26 o 
  16   5   6        4.15        2.00     41.09 o 
   0   6   6      755.16      514.83     68.91 o 
   1   6   6     1051.64      989.09     49.88 o 
   2   6   6      235.80      255.71     24.31 o 
   3   6   6      846.77      847.68     30.61 o 
   4   6   6       31.33       -2.97     15.63 o 
   5   6   6      373.24      331.57     23.08 o 
   6   6   6      364.30      319.23     30.02 o 
   7   6   6        3.21      -17.41     22.36 o 
   8   6   6      411.44      416.27     35.12 o 
   9   6   6      256.03      327.30     37.53 o 
  10   6   6        2.84      -16.58     30.17 o 
  11   6   6      736.48      736.65     47.96 o 
  12   6   6       20.20      -10.98     31.51 o 
  13   6   6       23.09       -3.83     36.37 o 
  14   6   6        4.32      -43.54     36.37 o 
   1   7   6      463.04      428.46     57.25 o 
   2   7   6       26.68       24.85     19.71 o 
   3   7   6       41.60       48.71     21.06 o 
   4   7   6        2.29        7.91     20.81 o 
   5   7   6       86.30       38.73     25.85 o 
   6   7   6        0.08       19.42     25.64 o 
   7   7   6        0.74      -21.30     25.69 o 
   8   7   6      154.93      194.54     33.39 o 
   9   7   6        0.03      -16.24     34.13 o 
  10   7   6        2.87      -35.44     36.37 o 
  11   7   6      120.18      107.68     41.14 o 
  12   7   6       33.41       12.73     57.75 o 
   0   8   6       12.78       66.04     32.60 o 
   1   8   6        7.58        6.30     23.41 o 
   2   8   6        5.93      -19.89     28.99 o 
   3   8   6        2.04      -41.10     29.02 o 
   4   8   6       73.83       49.00     31.52 o 
   5   8   6      143.90       99.90     34.85 o 
   6   8   6        1.77       -9.14     31.06 o 
   7   8   6        0.02      -27.45     31.13 o 
   8   8   6       19.01      -15.47     39.55 o 
   9   8   6       10.11       -6.22     42.20 o 
  10   8   6        4.74      -25.13     37.78 o 
   1   9   6        3.24       12.76     37.20 o 
   2   9   6        4.84      -55.48     36.99 o 
   3   9   6       17.31       11.58     35.00 o 
   4   9   6       20.54       -7.68     38.53 o 
   5   9   6      103.10       95.70     38.31 o 
   1   1   7    11828.98    11660.80    147.73 o 
   2   1   7    32159.42    32911.38    430.53 o 
   3   1   7      511.74      536.96     18.81 o 
   4   1   7     5338.55     5301.01     71.44 o 
   5   1   7    23679.92    24016.98    302.81 o 
   6   1   7     1183.85     1173.67     25.89 o 
   7   1   7     1937.29     1922.81     33.86 o 
   8   1   7    13834.56    13748.95    178.10 o 
   9   1   7     1215.71     1230.96     35.60 o 
  10   1   7      958.11     1003.01     26.69 o 
  11   1   7      503.06      532.75     26.01 o 
  12   1   7      111.85      106.34     19.03 o 
  13   1   7       83.18      108.83     19.90 o 
  14   1   7      587.30      633.02     41.49 o 
  15   1   7      130.64      128.65     26.82 o 
  16   1   7      296.32      359.34     33.25 o 
  17   1   7        3.19        4.27     26.65 o 
  18   1   7       71.91       33.78     35.04 o 
  19   1   7        9.42       96.99     39.60 o 
   0   2   7     7036.21     7341.87    143.54 o 
   1   2   7     1499.76     1464.01     26.73 o 
   2   2   7      883.22      881.53     22.57 o 
   3   2   7      420.46      379.85     15.31 o 
   4   2   7      952.52      832.36     19.74 o 
   5   2   7      159.72      237.98     15.69 o 
   6   2   7       42.03       32.18     10.40 o 
   7   2   7      504.60      546.18     20.28 o 
   8   2   7      430.55      391.86     16.93 o 
   9   2   7       97.08      138.03     15.85 o 
  10   2   7       14.17       20.44     12.50 o 
  11   2   7       52.28       72.76     18.17 o 
  12   2   7      197.20      224.49     22.11 o 
  13   2   7       47.01       43.12     20.73 o 
  14   2   7      150.34      160.31     23.13 o 
  15   2   7       28.77       22.31     21.27 o 
  16   2   7        3.51       16.74     26.62 o 
  17   2   7        6.75       61.35     34.27 o 
  18   2   7        0.12       33.09     40.29 o 
   1   3   7     5748.82     5670.33     86.96 o 
   2   3   7     3678.79     3443.88     61.71 o 
   3   3   7       41.27       41.16     10.36 o 
   4   3   7     2247.93     2130.32     40.66 o 
   5   3   7     1221.25     1182.92     26.60 o 
   6   3   7        2.11       17.89     11.06 o 
   7   3   7       51.85       77.58     13.44 o 
   8   3   7     1956.31     1987.45     40.83 o 
   9   3   7        3.00      -13.59     15.73 o 
  10   3   7      418.67      399.68     24.23 o 
  11   3   7       38.79        9.09     18.09 o 
  12   3   7      255.48      226.67     23.29 o 
  13   3   7       26.58       50.30     21.14 o 
  14   3   7       41.27       81.90     25.13 o 
  15   3   7      352.00      367.59     38.09 o 
  16   3   7        6.94       11.51     30.98 o 
  17   3   7       77.35       81.39     48.99 o 
  18   3   7        7.56       13.57     42.27 o 
   0   4   7    11216.03    12453.49    277.89 o 
   1   4   7      499.84      514.25     21.36 o 
   2   4   7      536.89      633.43     26.99 o 
   3   4   7        1.41       12.65     13.28 o 
   4   4   7      352.33      344.51     23.22 o 
   5   4   7       38.14       28.73     13.45 o 
   6   4   7      326.45      400.67     18.43 o 
   7   4   7       33.02       23.09     13.87 o 
   8   4   7      133.14      145.79     19.75 o 
   9   4   7      278.16      282.34     22.74 o 
  10   4   7      268.66      275.04     26.57 o 
  11   4   7        0.45       10.26     21.59 o 
  12   4   7      313.46      379.58     30.43 o 
  13   4   7       20.20       42.90     24.77 o 
  14   4   7        0.35      -24.39     29.12 o 
  15   4   7       23.12       25.83     34.18 o 
  16   4   7       98.58      102.35     42.31 o 
  17   4   7        0.41      -25.95     36.12 o 
   1   5   7      461.67      423.06     19.96 o 
   2   5   7     1661.81     1462.58     34.87 o 
   3   5   7        1.60        4.80     14.19 o 
   4   5   7      155.47       81.81     15.73 o 
   5   5   7       81.50       66.21     15.29 o 
   6   5   7       91.75       54.76     18.41 o 
   7   5   7       16.76       25.68     19.13 o 
   8   5   7       10.39       10.11     22.10 o 
   9   5   7       31.42       58.76     25.68 o 
  10   5   7        1.65      -15.81     22.14 o 
  11   5   7       78.08       80.87     26.31 o 
  12   5   7       10.44       10.09     24.82 o 
  13   5   7        8.73       93.48     33.72 o 
  14   5   7        0.81      -47.05     31.37 o 
  15   5   7        3.80      -26.83     34.39 o 
  16   5   7       23.36       47.28     37.18 o 
   0   6   7       16.82       19.10     29.95 o 
   1   6   7      601.17      587.37     35.06 o 
   2   6   7     1041.37     1065.13     79.34 o 
   3   6   7       29.65       17.73     15.85 o 
   4   6   7      428.42      448.55     24.90 o 
   5   6   7      377.13      365.21     34.73 o 
   6   6   7      153.93      210.71     24.90 o 
   7   6   7       24.37      -36.75     24.50 o 
   8   6   7       73.20       76.42     27.08 o 
   9   6   7        2.40       21.03     27.97 o 
  10   6   7       48.04       71.30     37.07 o 
  11   6   7      163.16      190.60     35.79 o 
  12   6   7      331.95      344.30     55.70 o 
  13   6   7        3.42      -37.38     42.81 o 
  14   6   7      130.26      187.17     55.68 o 
   1   7   7      771.94      739.78     56.45 o 
   2   7   7        2.03      -12.77     18.89 o 
   3   7   7      147.35      168.22     23.96 o 
   4   7   7      663.89      543.07     35.56 o 
   5   7   7       45.26       71.43     26.95 o 
   6   7   7       34.31       17.29     26.48 o 
   7   7   7      210.64      269.47     33.80 o 
   8   7   7      185.66      162.47     33.81 o 
   9   7   7        0.28      -41.53     29.48 o 
  10   7   7      277.48      221.06     42.73 o 
  11   7   7       27.07       20.22     38.36 o 
  12   7   7       46.86        8.67     46.35 o 
   0   8   7       14.27       27.93     37.09 o 
   1   8   7       22.83       48.15     25.54 o 
   2   8   7        2.18       -6.69     24.84 o 
   3   8   7        0.22      -11.86     28.33 o 
   4   8   7       42.70       34.41     31.32 o 
   5   8   7       50.05      -11.62     29.76 o 
   6   8   7       34.72      -20.60     32.28 o 
   7   8   7       39.74       18.82     48.59 o 
   8   8   7       20.03      -17.10     41.93 o 
   9   8   7        8.06       51.24     60.73 o 
   1   9   7       20.76       15.76     35.19 o 
   2   9   7        9.56       47.20     31.35 o 
   3   9   7        0.04      -36.63     38.63 o 
   4   9   7       28.73       24.16     35.42 o 
   5   9   7        0.03      -14.31     34.50 o 
   0   0   8    47047.01    46241.52    991.77 o 
   1   0   8     2798.68     2803.70     55.41 o 
   2   0   8     2136.02     2158.70     44.75 o 
   3   0   8     5480.36     5055.98     92.15 o 
   4   0   8     3581.82     3700.13     65.17 o 
   5   0   8     1780.37     1788.77     40.45 o 
   6   0   8    10423.23    10330.50    181.13 o 
   7   0   8     8159.74     8592.39    172.31 o 
   8   0   8      411.76      361.44     22.90 o 
   9   0   8     1882.67     1871.89     52.75 o 
  10   0   8     5888.53     5456.31    119.62 o 
  11   0   8        2.23      -17.14     22.83 o 
  12   0   8      910.19      823.90     38.48 o 
  13   0   8      611.62      597.33     48.69 o 
  14   0   8      383.79      429.42     46.00 o 
  15   0   8      129.26      106.53     36.31 o 
  16   0   8      123.08       65.65     39.64 o 
  17   0   8        0.95       32.34     39.07 o 
  18   0   8       81.03       83.75     44.97 o 
  19   0   8       19.86       71.60     45.68 o 
   1   1   8       23.32       33.06      6.74 o 
   2   1   8     2524.99     2309.46     35.40 o 
   3   1   8       66.22       75.25      7.86 o 
   4   1   8     2326.12     2111.35     35.30 o 
   5   1   8        2.62       12.99      7.08 o 
   6   1   8     4865.79     5491.47     72.03 o 
   7   1   8       78.80       76.66     14.32 o 
   8   1   8      778.78      720.55     20.63 o 
   9   1   8       54.41       56.89     10.79 o 
  10   1   8      292.41      339.93     16.34 o 
  11   1   8        9.74       30.58     16.61 o 
  12   1   8       50.30       13.20     17.05 o 
  13   1   8      202.02      168.12     22.21 o 
  14   1   8       78.47       37.60     20.63 o 
  15   1   8      110.08       89.13     29.61 o 
  16   1   8       45.63       42.10     39.34 o 
  17   1   8       32.33       17.20     32.48 o 
  18   1   8        2.06        0.63     40.15 o 
   0   2   8    16448.81    16700.03    314.88 o 
   1   2   8     4043.63     3864.95     57.22 o 
   2   2   8      803.46      813.42     19.78 o 
   3   2   8     2404.75     2209.14     34.02 o 
   4   2   8     2485.70     2471.99     35.28 o 
   5   2   8     5369.03     5574.15     78.09 o 
   6   2   8    11225.85    11389.26    150.21 o 
   7   2   8     2885.34     2761.34     57.98 o 
   8   2   8      614.47      587.66     20.59 o 
   9   2   8     1385.75     1293.99     30.68 o 
  10   2   8     2243.83     2108.73     42.66 o 
  11   2   8      480.19      422.59     24.86 o 
  12   2   8      904.75      955.17     34.04 o 
  13   2   8       79.83       61.28     20.69 o 
  14   2   8       66.66       81.53     22.54 o 
  15   2   8       89.89      102.62     24.51 o 
  16   2   8       76.53      113.34     29.89 o 
  17   2   8       90.62      121.35     47.06 o 
  18   2   8       41.23      -14.54     48.70 o 
   1   3   8     1010.90     1124.42     28.44 o 
   2   3   8       75.38       73.73     11.30 o 
   3   3   8     1846.93     1958.95     40.61 o 
   4   3   8     6593.40     6669.54    103.60 o 
   5   3   8     1423.10     1500.41     36.14 o 
   6   3   8     2982.42     2900.82     60.56 o 
   7   3   8       96.06       87.93     15.78 o 
   8   3   8      123.12      106.41     16.90 o 
   9   3   8        5.07       12.64     15.94 o 
  10   3   8     1972.43     2007.14     47.52 o 
  11   3   8       38.95       39.14     18.57 o 
  12   3   8       57.66       60.55     20.09 o 
  13   3   8       60.71       68.17     24.49 o 
  14   3   8       19.49      -10.14     25.32 o 
  15   3   8       87.31       55.15     26.89 o 
  16   3   8       27.72       17.52     31.76 o 
  17   3   8        6.65      -60.05     40.04 o 
  18   3   8       14.63       73.70     45.43 o 
   0   4   8     3745.18     3630.05     93.07 o 
   1   4   8      403.92      420.67     22.49 o 
   2   4   8      156.01      189.22     15.77 o 
   3   4   8     1769.00     1658.21     38.67 o 
   4   4   8      178.74      232.32     17.07 o 
   5   4   8      238.49      244.93     18.18 o 
   6   4   8      874.67      837.12     24.90 o 
   7   4   8      431.04      457.61     24.72 o 
   8   4   8       34.09        5.78     17.45 o 
   9   4   8      134.39      126.10     23.25 o 
  10   4   8     1432.48     1436.13     71.49 o 
  11   4   8       20.99       -3.49     20.96 o 
  12   4   8      537.14      612.49     36.22 o 
  13   4   8        2.10       40.36     30.21 o 
  14   4   8      206.13      221.63     35.36 o 
  15   4   8       32.77       49.55     33.52 o 
  16   4   8        1.95       30.53     33.56 o 
  17   4   8        3.23      -20.31     35.48 o 
   1   5   8      270.83      299.14     19.68 o 
   2   5   8        5.41        6.46     15.01 o 
   3   5   8        9.12       21.91     15.67 o 
   4   5   8      782.19      834.14     30.13 o 
   5   5   8      151.70      192.88     17.98 o 
   6   5   8      283.95      326.86     25.30 o 
   7   5   8        4.69      -10.42     21.93 o 
   8   5   8      115.33       93.99     23.41 o 
   9   5   8       77.91       60.93     24.45 o 
  10   5   8       32.85       45.76     24.07 o 
  11   5   8        2.26      -23.99     26.77 o 
  12   5   8      371.29      417.35     38.54 o 
  13   5   8        0.56      -16.61     30.12 o 
  14   5   8       20.20       29.28     33.27 o 
  15   5   8        8.19       -4.32     32.59 o 
  16   5   8        2.47       16.66     37.47 o 
   0   6   8       12.94       46.62     47.21 o 
   1   6   8      313.09      294.29     26.17 o 
   2   6   8      104.11      123.22     20.05 o 
   3   6   8     1448.10     1386.39     47.08 o 
   4   6   8      205.90      149.21     19.77 o 
   5   6   8      144.67      118.03     22.81 o 
   6   6   8        3.37       19.29     20.34 o 
   7   6   8       16.86       -3.67     23.73 o 
   8   6   8      104.10      108.45     28.32 o 
   9   6   8       65.21       80.81     29.38 o 
  10   6   8        0.34       19.18     27.80 o 
  11   6   8      217.76      233.67     33.44 o 
  12   6   8      125.21      158.10     38.07 o 
  13   6   8       63.87       28.80     36.71 o 
  14   6   8        2.54      -36.78     40.56 o 
   1   7   8       14.10       30.91     22.52 o 
   2   7   8       46.79       38.87     23.37 o 
   3   7   8      314.28      309.34     30.39 o 
   4   7   8      101.24      108.33     37.66 o 
   5   7   8      106.59      124.46     31.68 o 
   6   7   8      110.43       83.60     29.10 o 
   7   7   8        0.09       -1.24     26.84 o 
   8   7   8        5.13       20.43     28.61 o 
   9   7   8       36.07        7.94     29.75 o 
  10   7   8        8.54      -20.85     35.75 o 
  11   7   8      125.28       61.78     38.48 o 
  12   7   8       13.86      -18.51     36.30 o 
   0   8   8       37.38       92.20     75.67 o 
   1   8   8        0.24      -19.00     21.64 o 
   2   8   8       66.26       26.19     25.64 o 
   3   8   8       15.90       62.22     32.34 o 
   4   8   8       15.97       15.37     30.83 o 
   5   8   8      143.90      114.70     36.18 o 
   6   8   8       99.62       98.74     34.40 o 
   7   8   8        4.31      -46.59     53.75 o 
   8   8   8        8.45      -42.54     35.35 o 
   9   8   8       27.67      -19.33     40.44 o 
   1   9   8       10.51       27.79     30.37 o 
   2   9   8       18.85       15.67     29.58 o 
   3   9   8        0.73        9.52     33.47 o 
   4   9   8        0.04       10.07     36.02 o 
   1   1   9     5509.83     5118.26     66.56 o 
   2   1   9    11006.52    11023.16    141.84 o 
   3   1   9     6144.16     5879.81     96.03 o 
   4   1   9     4805.25     4880.74     64.49 o 
   5   1   9     1943.30     1925.16     35.51 o 
   6   1   9     3312.20     3585.15     50.63 o 
   7   1   9     1229.01     1011.40     33.68 o 
   8   1   9     4277.77     3888.82     58.31 o 
   9   1   9     2089.70     1860.49     42.84 o 
  10   1   9     2278.78     2250.19     49.87 o 
  11   1   9     1517.76     1473.02     35.61 o 
  12   1   9      180.07      159.21     17.88 o 
  13   1   9        3.74       17.03     19.51 o 
  14   1   9      559.94      571.24     34.31 o 
  15   1   9       57.36       17.13     23.31 o 
  16   1   9      214.27      226.47     30.96 o 
  17   1   9      349.53      344.23     35.85 o 
  18   1   9       11.77      -22.04     37.00 o 
   0   2   9     1702.91     1644.36     41.23 o 
   1   2   9      176.17      168.76     13.08 o 
   2   2   9       13.61       19.77      8.05 o 
   3   2   9     1067.20      945.58     19.82 o 
   4   2   9     1251.34     1114.78     22.05 o 
   5   2   9      574.50      534.20     16.98 o 
   6   2   9      471.01      410.56     17.97 o 
   7   2   9      751.49      741.77     25.34 o 
   8   2   9       35.07       43.37     12.83 o 
   9   2   9       51.37       68.91     14.04 o 
  10   2   9        6.67        5.39     14.72 o 
  11   2   9      126.30      125.44     19.93 o 
  12   2   9       89.28       87.31     20.64 o 
  13   2   9       18.77        4.47     19.71 o 
  14   2   9      220.75      218.85     25.09 o 
  15   2   9       14.02       22.14     22.46 o 
  16   2   9      149.18      129.19     32.96 o 
  17   2   9        0.89       23.89     41.12 o 
  18   2   9       42.40       82.29     42.91 o 
   1   3   9     1501.32     1446.68     29.57 o 
   2   3   9     8506.15     9072.46    146.01 o 
   3   3   9      600.18      616.55     23.14 o 
   4   3   9     1274.87     1123.26     27.74 o 
   5   3   9     2559.79     2436.46     49.44 o 
   6   3   9      639.26      521.86     19.67 o 
   7   3   9     1559.11     1621.28     38.06 o 
   8   3   9     2175.54     2176.85     44.57 o 
   9   3   9      884.76      867.49     28.46 o 
  10   3   9      119.37      132.49     22.29 o 
  11   3   9      942.47     1000.17     35.18 o 
  12   3   9       24.46       23.73     21.09 o 
  13   3   9      307.26      329.22     30.84 o 
  14   3   9      247.64      286.57     30.63 o 
  15   3   9        0.71       33.16     25.31 o 
  16   3   9      136.49      149.94     35.14 o 
  17   3   9       55.71       80.76     51.62 o 
   0   4   9      322.40      317.90     20.89 o 
   1   4   9     5202.55     5319.59     93.09 o 
   2   4   9        3.53        1.48     12.47 o 
   3   4   9     2563.07     2630.19     53.78 o 
   4   4   9      670.16      682.95     24.49 o 
   5   4   9      680.93      693.61     44.28 o 
   6   4   9      984.34      980.48     31.91 o 
   7   4   9      231.00      239.79     21.28 o 
   8   4   9      180.30      161.51     20.78 o 
   9   4   9      395.68      410.16     26.54 o 
  10   4   9       46.06       20.30     21.91 o 
  11   4   9      175.11      156.50     26.18 o 
  12   4   9      125.08      122.73     28.96 o 
  13   4   9      622.08      672.30     51.23 o 
  14   4   9      118.08       57.45     26.72 o 
  15   4   9      183.67      192.40     45.58 o 
  16   4   9        6.47       54.86     42.43 o 
  17   4   9       61.64       53.08     45.99 o 
   1   5   9       81.29       86.14     16.36 o 
   2   5   9       48.09       64.44     16.13 o 
   3   5   9       17.70       15.02     15.31 o 
   4   5   9     1391.64     1220.32     39.66 o 
   5   5   9      898.77      805.41     32.27 o 
   6   5   9       51.41       47.93     19.73 o 
   7   5   9        2.07       27.39     30.27 o 
   8   5   9      117.76       84.41     21.80 o 
   9   5   9      146.05      171.67     27.01 o 
  10   5   9      924.84      904.39     42.41 o 
  11   5   9       28.94        3.34     24.49 o 
  12   5   9      142.10      159.68     30.19 o 
  13   5   9      361.54      374.78     72.85 o 
  14   5   9       44.05       16.04     35.37 o 
  15   5   9       75.02      109.20     64.35 o 
   0   6   9     3378.19     3223.33    120.38 o 
   1   6   9       22.90       13.10     18.93 o 
   2   6   9        3.95      -13.14     19.04 o 
   3   6   9       76.72       41.15     17.84 o 
   4   6   9        4.10      -21.12     18.84 o 
   5   6   9       47.19       50.84     26.01 o 
   6   6   9       55.57       94.95     22.98 o 
   7   6   9      235.90      326.37     32.73 o 
   8   6   9       19.18       43.48     26.64 o 
   9   6   9       19.51       28.99     28.35 o 
  10   6   9       93.57       76.01     36.24 o 
  11   6   9        0.38      -17.48     27.81 o 
  12   6   9       29.45       28.68     35.24 o 
  13   6   9       13.24        6.04     36.43 o 
  14   6   9        1.83      -16.47     36.63 o 
   1   7   9      129.56      162.34     26.19 o 
   2   7   9       34.94       48.17     21.92 o 
   3   7   9        0.24       19.71     23.70 o 
   4   7   9       10.52       -3.91     24.09 o 
   5   7   9      162.31      128.63     32.82 o 
   6   7   9      281.22      290.14     65.63 o 
   7   7   9      217.76      277.99     39.30 o 
   8   7   9        3.34      -27.64     27.03 o 
   9   7   9       37.12       25.25     43.64 o 
  10   7   9       85.01       87.49     42.58 o 
  11   7   9        7.71      -23.09     48.12 o 
  12   7   9        8.99       30.07     40.53 o 
   0   8   9       50.70      106.20     49.88 o 
   1   8   9       55.36       33.20     30.46 o 
   2   8   9       35.61       42.91     27.09 o 
   3   8   9        3.85        6.93     28.83 o 
   4   8   9       85.84       72.74     33.39 o 
   5   8   9       29.79       16.96     32.16 o 
   6   8   9       19.88      -17.57     32.27 o 
   7   8   9        0.70       19.61     33.74 o 
   8   8   9        8.47       -0.91     33.35 o 
   9   8   9       20.41       37.99     44.43 o 
   1   9   9       48.87       86.60     31.69 o 
   2   9   9       26.15       11.76     65.42 o 
   3   9   9       44.37       20.98     43.55 o 
   0   0  10    41248.23    42748.50    920.06 o 
   1   0  10    32706.56    33395.26    556.56 o 
   2   0  10    13104.18    13425.55    230.74 o 
   3   0  10    19713.28    19631.43    332.10 o 
   4   0  10     4072.49     4225.59     81.41 o 
   5   0  10    20214.04    21929.93    417.87 o 
   6   0  10    26654.73    27582.75    465.24 o 
   7   0  10       60.12       82.64     14.89 o 
   8   0  10     2824.51     2747.14     60.93 o 
   9   0  10     1029.46      978.23     33.44 o 
  10   0  10      204.84      171.41     22.55 o 
  11   0  10     1229.95     1187.49     49.83 o 
  12   0  10     1276.74     1211.19     56.38 o 
  13   0  10       38.47       84.72     33.31 o 
  14   0  10       10.86      -13.66     33.00 o 
  15   0  10      148.29      238.30     52.79 o 
  16   0  10       12.85      -20.37     37.22 o 
  17   0  10       28.33       32.57     65.78 o 
  18   0  10        1.75       56.99     45.60 o 
   1   1  10        3.11       17.91      7.74 o 
   2   1  10       27.62       18.41      7.92 o 
   3   1  10      969.77      904.42     22.32 o 
   4   1  10       34.07       30.80      9.19 o 
   5   1  10      682.10      616.11     16.19 o 
   6   1  10       37.14       43.81      8.99 o 
   7   1  10     1911.90     1886.45     33.59 o 
   8   1  10      104.63       61.33     11.09 o 
   9   1  10        2.76        7.17     10.35 o 
  10   1  10       13.52        9.30     11.48 o 
  11   1  10      212.19      194.72     18.26 o 
  12   1  10       34.11       25.87     16.14 o 
  13   1  10      284.07      230.57     23.59 o 
  14   1  10       30.43       40.22     24.85 o 
  15   1  10        2.95       44.17     26.48 o 
  16   1  10       11.64      -18.70     26.60 o 
  17   1  10       62.32       27.83     31.20 o 
  18   1  10       19.71       55.92     32.37 o 
   0   2  10    23840.85    25319.51    473.67 o 
   1   2  10    14097.95    14639.56    197.23 o 
   2   2  10     5300.91     5389.39     85.12 o 
   3   2  10     4370.02     4094.38     59.62 o 
   4   2  10      389.25      413.72     13.76 o 
   5   2  10     1766.48     1642.84     33.34 o 
   6   2  10     5555.32     5421.65     78.42 o 
   7   2  10     2540.73     2622.91     44.98 o 
   8   2  10      755.65      674.99     21.82 o 
   9   2  10     2281.04     2263.49     54.48 o 
  10   2  10        7.88       13.53     16.25 o 
  11   2  10       29.70       18.73     19.23 o 
  12   2  10      140.13      157.09     23.12 o 
  13   2  10      136.46      103.40     26.17 o 
  14   2  10       69.33       35.51     24.68 o 
  15   2  10       48.47       51.34     27.52 o 
  16   2  10      111.99      138.31     33.51 o 
  17   2  10      188.92      120.16     34.65 o 
  18   2  10       29.77       41.51     51.20 o 
   1   3  10       45.29       39.00      9.08 o 
   2   3  10     1150.47     1016.72     26.08 o 
   3   3  10      445.89      405.54     18.48 o 
   4   3  10        9.69        8.11     10.52 o 
   5   3  10     1140.13     1056.00     51.82 o 
   6   3  10      539.71      567.90     24.99 o 
   7   3  10      364.75      409.07     19.90 o 
   8   3  10     1851.56     1883.94     41.74 o 
   9   3  10        8.66       -9.67     15.49 o 
  10   3  10        6.90       38.97     18.39 o 
  11   3  10      114.34      120.16     23.43 o 
  12   3  10       59.77       52.10     23.44 o 
  13   3  10       85.16      100.28     25.77 o 
  14   3  10        3.64       12.19     30.34 o 
  15   3  10      131.86      102.62     33.24 o 
  16   3  10       18.40       10.38     26.93 o 
  17   3  10       53.99       39.97     41.98 o 
   0   4  10      419.49      378.09     22.48 o 
   1   4  10      202.60      219.07     21.83 o 
   2   4  10      708.00      579.14     26.60 o 
   3   4  10     4058.20     3983.20     73.84 o 
   4   4  10      303.30      315.29     19.14 o 
   5   4  10     1280.37     1329.39     35.68 o 
   6   4  10      120.86       74.91     17.78 o 
   7   4  10      199.84      239.43     28.51 o 
   8   4  10       19.61       38.30     19.07 o 
   9   4  10       15.28      -27.70     18.47 o 
  10   4  10       18.61       16.15     19.96 o 
  11   4  10        4.25       11.66     23.22 o 
  12   4  10       92.92      118.55     27.64 o 
  13   4  10      386.76      403.53     35.52 o 
  14   4  10      146.62      223.60     32.95 o 
  15   4  10        0.48       22.01     34.15 o 
  16   4  10        0.51        2.04     35.78 o 
   1   5  10       16.54       -5.14     14.95 o 
   2   5  10      321.30      484.42     24.18 o 
   3   5  10      136.60      118.50     17.81 o 
   4   5  10      119.27      147.82     21.68 o 
   5   5  10      623.86      684.37     30.88 o 
   6   5  10        1.39       33.54     19.73 o 
   7   5  10      588.59      631.97     32.18 o 
   8   5  10      908.33     1031.49     46.15 o 
   9   5  10       20.56       28.10     23.23 o 
  10   5  10      141.12      115.32     29.32 o 
  11   5  10      273.47      329.54     33.23 o 
  12   5  10        1.75       34.33     28.76 o 
  13   5  10      117.13      158.22     32.28 o 
  14   5  10        0.36       11.58     34.08 o 
  15   5  10       17.81       70.17     38.45 o 
   0   6  10     1279.42     1111.23     75.14 o 
   1   6  10      898.35      901.50     38.44 o 
   2   6  10       99.32      112.69     21.99 o 
   3   6  10      437.66      390.48     29.19 o 
   4   6  10       28.05        2.02     19.47 o 
   5   6  10      100.85      153.19     23.22 o 
   6   6  10        8.19        7.96     20.69 o 
   7   6  10      279.88      281.32     38.72 o 
   8   6  10      246.10      231.03     63.81 o 
   9   6  10      170.11      195.05     32.10 o 
  10   6  10       50.37       45.38     29.86 o 
  11   6  10       42.28       11.25     28.64 o 
  12   6  10        6.13       34.55     35.44 o 
  13   6  10        9.93        9.33     48.48 o 
  14   6  10       19.71       34.62     38.19 o 
   1   7  10        2.64        1.74     22.39 o 
   2   7  10       41.82       47.16     27.99 o 
   3   7  10      558.45      585.62     51.50 o 
   4   7  10       11.03      -13.32     24.01 o 
   5   7  10       42.05       59.06     29.80 o 
   6   7  10        9.06       39.67     29.95 o 
   7   7  10      150.83       85.09     44.63 o 
   8   7  10      113.28       94.43     41.95 o 
   9   7  10       28.51      -46.60     32.86 o 
  10   7  10       11.45       18.86     31.38 o 
  11   7  10       15.90       41.84     52.14 o 
   0   8  10      443.84      419.27     48.08 o 
   1   8  10       71.50       45.84     31.80 o 
   2   8  10       23.81       22.39     27.84 o 
   3   8  10      197.31      166.31     36.24 o 
   4   8  10       12.08       31.17     40.44 o 
   5   8  10       35.29       11.47     33.49 o 
   6   8  10        7.22        8.79     35.09 o 
   7   8  10       15.61       17.55     36.62 o 
   8   8  10       54.71       59.49     39.41 o 
   1   9  10        1.07      -28.95     34.25 o 
   2   9  10       51.94       59.41     49.48 o 
   1   1  11    14048.52    13461.56    164.39 o 
   2   1  11     2044.41     1969.66     32.13 o 
   3   1  11      417.77      381.06     14.49 o 
   4   1  11    13394.44    13302.46    171.70 o 
   5   1  11     3829.64     3664.25     51.99 o 
   6   1  11     2181.14     2156.02     33.94 o 
   7   1  11     2188.75     2217.70     36.52 o 
   8   1  11      149.90      130.08     11.96 o 
   9   1  11     1797.71     1708.60     39.44 o 
  10   1  11     1620.17     1684.34     44.46 o 
  11   1  11     2025.80     1995.76     43.44 o 
  12   1  11      168.25      126.73     18.73 o 
  13   1  11      111.33      135.35     28.83 o 
  14   1  11      507.76      530.84     35.14 o 
  15   1  11       19.28       43.94     26.92 o 
  16   1  11        7.34       -2.24     27.72 o 
  17   1  11      192.76      192.16     34.91 o 
  18   1  11       13.57       17.93     34.40 o 
   0   2  11     6530.91     5691.28    116.99 o 
   1   2  11     7441.57     8370.34    117.15 o 
   2   2  11     1680.30     1751.20     33.25 o 
   3   2  11      856.75      771.72     19.83 o 
   4   2  11      171.97      156.07     10.12 o 
   5   2  11      255.89      352.28     19.37 o 
   6   2  11      321.43      239.79     15.31 o 
   7   2  11      481.00      444.50     18.83 o 
   8   2  11      125.50      202.48     15.84 o 
   9   2  11      493.96      546.71     22.83 o 
  10   2  11     1715.26     1495.92     41.10 o 
  11   2  11        0.20       11.82     17.99 o 
  12   2  11       71.34       75.02     21.36 o 
  13   2  11      616.74      627.31     32.44 o 
  14   2  11      284.03      335.74     38.85 o 
  15   2  11      278.69      249.07     35.69 o 
  16   2  11        0.93       36.10     32.95 o 
  17   2  11        0.08      -11.69     32.83 o 
  18   2  11       11.35       14.73     59.41 o 
   1   3  11     1841.05     1645.16     31.76 o 
   2   3  11      379.46      383.30     17.32 o 
   3   3  11       64.07       91.12     12.63 o 
   4   3  11     5269.66     5303.90     86.78 o 
   5   3  11     5321.86     5231.25     86.18 o 
   6   3  11     1028.08     1167.62     34.62 o 
   7   3  11       18.96       34.84     14.53 o 
   8   3  11      295.99      316.62     20.54 o 
   9   3  11        2.87       16.60     16.20 o 
  10   3  11     1968.20     1854.64     52.54 o 
  11   3  11      620.73      764.78     37.46 o 
  12   3  11       83.34      112.76     25.20 o 
  13   3  11        9.28       31.55     26.03 o 
  14   3  11       10.02       42.34     26.06 o 
  15   3  11       80.39       48.67     28.06 o 
  16   3  11       21.22        6.78     31.93 o 
  17   3  11        0.90        9.79     40.57 o 
   0   4  11     5029.92     5117.28    110.68 o 
   1   4  11      191.17      216.54     16.19 o 
   2   4  11      744.89      716.60     31.13 o 
   3   4  11       49.08       74.48     14.87 o 
   4   4  11      361.37      424.33     25.55 o 
   5   4  11     1132.75     1077.74     46.97 o 
   6   4  11       10.54       25.99     17.31 o 
   7   4  11      114.17      142.76     21.21 o 
   8   4  11        0.73       -1.08     18.90 o 
   9   4  11       26.75       31.14     19.72 o 
  10   4  11      401.76      436.90     29.90 o 
  11   4  11      127.45      128.37     26.63 o 
  12   4  11       55.65       59.91     25.96 o 
  13   4  11        3.27      -38.38     25.58 o 
  14   4  11       40.55       67.59     30.08 o 
  15   4  11       17.97       35.61     29.25 o 
  16   4  11       54.95       78.67     37.68 o 
   1   5  11      636.93      570.21     24.07 o 
   2   5  11     1173.10     1105.83     34.40 o 
   3   5  11      177.11      172.76     19.16 o 
   4   5  11      306.60      329.18     22.17 o 
   5   5  11      892.75      825.58     34.07 o 
   6   5  11      227.82      247.29     24.57 o 
   7   5  11      124.92      126.05     28.77 o 
   8   5  11      259.48      308.02     27.02 o 
   9   5  11       19.27      -24.25     23.48 o 
  10   5  11       68.98       62.16     25.79 o 
  11   5  11      101.61      102.93     28.20 o 
  12   5  11       62.01       31.18     40.08 o 
  13   5  11        7.87       54.08     30.08 o 
  14   5  11       52.76       29.77     35.40 o 
  15   5  11      168.19      204.88     42.67 o 
   0   6  11      319.72      389.41     57.92 o 
   1   6  11        1.90      -22.95     18.67 o 
   2   6  11      829.47      759.31     36.03 o 
   3   6  11      302.91      397.62     28.82 o 
   4   6  11       59.96       30.52     24.72 o 
   5   6  11       57.12       41.63     21.60 o 
   6   6  11      154.54      188.89     31.59 o 
   7   6  11       22.09       59.17     26.27 o 
   8   6  11        2.55      -35.59     25.36 o 
   9   6  11       52.94       90.64     30.03 o 
  10   6  11      344.63      283.95     36.01 o 
  11   6  11       44.30       75.03     31.49 o 
  12   6  11       21.13       12.17     30.32 o 
  13   6  11        9.32       18.43     55.89 o 
   1   7  11       25.29       29.77     21.65 o 
   2   7  11        0.90       -7.18     21.85 o 
   3   7  11       36.28        4.41     27.19 o 
   4   7  11      749.96      879.10     43.94 o 
   5   7  11      490.63      435.43     35.51 o 
   6   7  11        0.11       24.07     31.27 o 
   7   7  11       10.21       34.03     32.30 o 
   8   7  11      332.62      261.85     62.80 o 
   9   7  11      142.03      204.71     39.84 o 
  10   7  11        0.25        6.01     32.00 o 
  11   7  11        1.30      -45.95     48.26 o 
   0   8  11       16.46      -18.70     33.97 o 
   1   8  11      196.41      199.81     33.67 o 
   2   8  11       14.60      -40.06     26.70 o 
   3   8  11       44.25       48.56     28.39 o 
   4   8  11       79.39        9.91     33.83 o 
   5   8  11      106.18       92.20     35.70 o 
   6   8  11      101.12      146.01     38.50 o 
   7   8  11        1.87        8.14     39.66 o 
   8   8  11        0.19      -17.80     48.84 o 
   0   0  12      474.50      447.08     47.38 o 
   1   0  12     7503.82     8151.57    146.81 o 
   2   0  12     4222.41     4063.78     80.63 o 
   3   0  12     3229.25     2723.49     58.65 o 
   4   0  12     2735.67     2743.27     59.18 o 
   5   0  12      130.00      191.36     19.09 o 
   6   0  12     3059.03     2877.32     62.67 o 
   7   0  12    10305.61    10174.07    182.63 o 
   8   0  12      332.26      319.71     21.77 o 
   9   0  12     3284.97     3292.11     72.32 o 
  10   0  12      191.69      174.74     21.29 o 
  11   0  12       51.10       60.36     19.99 o 
  12   0  12     2635.20     2554.51    108.18 o 
  13   0  12      463.85      505.23     52.99 o 
  14   0  12      231.39      223.46     40.53 o 
  15   0  12      520.84      603.16     59.48 o 
  16   0  12        0.80       68.55     42.16 o 
  17   0  12       71.49      -24.89     40.62 o 
  18   0  12       63.94       17.79     51.86 o 
   1   1  12     1195.89     1161.41     23.91 o 
   2   1  12      956.16      887.62     22.47 o 
   3   1  12        5.11        0.32      9.36 o 
   4   1  12      114.55      175.78     12.41 o 
   5   1  12      245.89      206.24     12.40 o 
   6   1  12       82.92       74.01     10.36 o 
   7   1  12      232.70      216.24     12.82 o 
   8   1  12     1609.75     1635.77     31.09 o 
   9   1  12      165.07      168.34     13.75 o 
  10   1  12      297.79      306.19     23.90 o 
  11   1  12        4.05       -1.38     15.63 o 
  12   1  12      109.91      110.87     21.32 o 
  13   1  12        0.38       13.57     23.53 o 
  14   1  12        8.33       -8.87     23.83 o 
  15   1  12        0.11       16.61     25.92 o 
  16   1  12        6.86        8.12     28.68 o 
  17   1  12        6.91       17.82     29.67 o 
  18   1  12        1.19      -59.65     47.18 o 
   0   2  12     4019.61     4251.18     91.71 o 
   1   2  12      483.28      585.39     25.34 o 
   2   2  12      326.18      273.54     14.13 o 
   3   2  12    10865.76    10620.19    140.35 o 
   4   2  12      672.46      651.76     18.54 o 
   5   2  12       46.96       45.68      8.93 o 
   6   2  12     2309.10     2234.12     39.31 o 
   7   2  12     5334.80     5240.61     78.35 o 
   8   2  12      125.36      140.56     16.31 o 
   9   2  12      893.83      914.94     28.45 o 
  10   2  12      314.46      318.65     23.93 o 
  11   2  12       80.70       43.07     20.13 o 
  12   2  12     1862.54     1859.97     64.94 o 
  13   2  12     2082.38     2083.72     97.42 o 
  14   2  12      136.67      140.20     32.05 o 
  15   2  12       41.12       58.01     44.91 o 
  16   2  12        0.84        6.83     43.20 o 
  17   2  12      107.85       90.96     35.79 o 
   1   3  12     2665.83     2623.53     44.83 o 
   2   3  12     4480.45     4521.40     75.31 o 
   3   3  12       54.20       69.10     12.97 o 
   4   3  12      150.30      158.56     17.84 o 
   5   3  12       98.50      104.45     14.44 o 
   6   3  12     1884.33     1921.92     46.06 o 
   7   3  12       26.46       50.65     14.70 o 
   8   3  12      770.71      743.84     31.00 o 
   9   3  12       25.87       28.77     22.49 o 
  10   3  12      314.39      345.31     28.71 o 
  11   3  12       48.82       89.60     23.56 o 
  12   3  12       75.01       95.72     26.15 o 
  13   3  12       39.88       87.80     29.83 o 
  14   3  12      107.24      113.11     29.23 o 
  15   3  12       14.13       19.16     28.15 o 
  16   3  12       94.99      158.25     37.17 o 
  17   3  12        4.79       30.61     43.78 o 
   0   4  12     1988.36     1990.41     54.39 o 
   1   4  12       60.43       59.95     13.22 o 
   2   4  12      102.09      136.35     15.43 o 
   3   4  12      863.75      838.96     26.91 o 
   4   4  12      310.79      334.98     20.41 o 
   5   4  12       60.97       67.61     14.69 o 
   6   4  12      499.30      505.47     27.40 o 
   7   4  12     2373.51     2333.86     54.17 o 
   8   4  12      636.32      520.29     43.34 o 
   9   4  12      692.49      700.55     33.21 o 
  10   4  12       49.83      113.46     22.82 o 
  11   4  12       57.82       65.10     26.25 o 
  12   4  12       10.12      -20.22     25.62 o 
  13   4  12      116.27      164.41     30.05 o 
  14   4  12      102.42      107.24     32.56 o 
  15   4  12      152.77      166.96     33.84 o 
  16   4  12        8.24        3.97     34.00 o 
   1   5  12      236.85      287.00     22.97 o 
   2   5  12      383.13      458.14     23.13 o 
   3   5  12      793.57      814.10     30.11 o 
   4   5  12       34.71       22.45     16.37 o 
   5   5  12      246.02      198.40     25.12 o 
   6   5  12      211.02      229.33     25.14 o 
   7   5  12        3.79       -5.80     20.66 o 
   8   5  12      953.05      945.77     37.72 o 
   9   5  12       50.59       81.46     25.72 o 
  10   5  12        8.04       37.51     25.58 o 
  11   5  12       38.42       47.47     27.51 o 
  12   5  12        8.33       -6.15     27.27 o 
  13   5  12       22.69      -10.54     29.44 o 
  14   5  12        9.09        5.35     47.28 o 
  15   5  12       30.39       84.45     39.37 o 
   0   6  12        8.56       32.52     26.80 o 
   1   6  12        9.24       23.05     18.63 o 
   2   6  12        4.45       14.19     19.23 o 
   3   6  12       72.99       23.10     20.73 o 
   4   6  12       18.77      -17.48     24.29 o 
   5   6  12       28.72       29.41     24.61 o 
   6   6  12        3.03       17.00     22.26 o 
   7   6  12      139.40      135.41     26.04 o 
   8   6  12       72.35       21.24     26.89 o 
   9   6  12       54.54       -0.40     28.62 o 
  10   6  12        1.66       -4.79     29.33 o 
  11   6  12        1.84       31.99     31.90 o 
  12   6  12        0.61      -11.30     29.53 o 
  13   6  12       33.69       76.57     38.51 o 
   1   7  12        0.82       16.31     20.81 o 
   2   7  12       21.06       21.16     25.05 o 
   3   7  12       10.24        8.86     28.35 o 
   4   7  12      566.91      546.21     72.76 o 
   5   7  12       51.11       48.98     27.07 o 
   6   7  12      192.34      218.27     37.41 o 
   7   7  12       88.82      104.63     40.58 o 
   8   7  12      198.93       91.69     36.99 o 
   9   7  12       41.64       45.24     64.12 o 
  10   7  12      133.24      114.30     40.57 o 
  11   7  12       14.55       64.14     34.72 o 
   0   8  12        4.76        1.35     34.24 o 
   1   8  12       11.25       36.33     29.56 o 
   2   8  12      109.25       88.70     46.38 o 
   3   8  12       28.50       49.06     27.04 o 
   4   8  12        0.02      -11.13     31.72 o 
   5   8  12       66.52       62.43     42.85 o 
   6   8  12        1.27      -34.33     32.79 o 
   7   8  12        7.60       39.63     36.30 o 
   8   8  12       22.21       39.09     37.46 o 
   1   1  13     2788.20     2289.78     42.27 o 
   2   1  13     5938.58     5823.85     78.15 o 
   3   1  13      567.50      582.89     18.61 o 
   4   1  13    12017.69    12304.18    161.25 o 
   5   1  13    20510.29    20858.40    252.21 o 
   6   1  13      160.79      137.86     11.87 o 
   7   1  13      397.35      413.29     15.69 o 
   8   1  13      496.31      428.51     16.94 o 
   9   1  13        5.90       12.77     13.84 o 
  10   1  13     1911.89     1814.86     39.31 o 
  11   1  13     2147.66     2243.17     45.32 o 
  12   1  13       12.34        9.00     20.21 o 
  13   1  13       38.21       76.03     25.74 o 
  14   1  13        3.49      -38.37     25.58 o 
  15   1  13      284.06      280.90     34.19 o 
  16   1  13      115.58       53.87     31.03 o 
  17   1  13        1.33       -7.45     33.29 o 
   0   2  13     1055.16      874.77     31.81 o 
   1   2  13     3974.23     4017.70     63.33 o 
   2   2  13      318.43      366.09     16.36 o 
   3   2  13      687.02      783.92     21.65 o 
   4   2  13       10.42       16.83     10.30 o 
   5   2  13      272.25      241.60     12.84 o 
   6   2  13       86.89       54.67     13.56 o 
   7   2  13      305.98      278.10     17.06 o 
   8   2  13       25.35       10.96     13.98 o 
   9   2  13      136.35       73.84     16.58 o 
  10   2  13       97.55       70.36     19.87 o 
  11   2  13      498.34      516.69     28.89 o 
  12   2  13        7.99       33.02     21.76 o 
  13   2  13       89.76       96.30     26.75 o 
  14   2  13       15.84      -25.21     28.05 o 
  15   2  13      196.95      225.65     36.18 o 
  16   2  13        4.88       28.19     33.63 o 
  17   2  13       12.56      -16.87     34.67 o 
   1   3  13     5872.31     5866.00     87.43 o 
   2   3  13     1113.86     1102.69     31.24 o 
   3   3  13        9.95       22.32     14.24 o 
   4   3  13      565.43      550.72     26.60 o 
   5   3  13     4472.21     4447.83     72.31 o 
   6   3  13       89.03       47.74     18.29 o 
   7   3  13      427.03      455.06     26.44 o 
   8   3  13       40.90       49.62     19.12 o 
   9   3  13       11.44      -17.53     21.99 o 
  10   3  13       41.63       45.02     21.88 o 
  11   3  13      150.85      222.81     27.88 o 
  12   3  13        2.63      -20.31     23.77 o 
  13   3  13      219.40      193.93     34.26 o 
  14   3  13        2.43        0.82     27.29 o 
  15   3  13      104.86      171.62     31.91 o 
  16   3  13        1.98       28.62     34.19 o 
   0   4  13     1661.96     1654.10     49.20 o 
   1   4  13      469.20      476.02     18.17 o 
   2   4  13      375.68      396.26     20.30 o 
   3   4  13      346.15      312.14     19.28 o 
   4   4  13       87.12       89.91     15.50 o 
   5   4  13       65.91       56.12     20.60 o 
   6   4  13     1050.80     1013.55     35.55 o 
   7   4  13      688.07      678.96     31.59 o 
   8   4  13      121.35      147.67     23.07 o 
   9   4  13      323.99      287.36     33.55 o 
  10   4  13      217.34      241.08     26.52 o 
  11   4  13      123.84      182.68     28.66 o 
  12   4  13       26.69       -4.35     26.30 o 
  13   4  13       10.70      -23.54     29.55 o 
  14   4  13        4.17      -15.28     28.74 o 
  15   4  13        0.01       14.98     30.00 o 
  16   4  13        0.22       76.33     47.82 o 
   1   5  13      507.43      481.58     26.74 o 
   2   5  13       41.15       36.86     17.52 o 
   3   5  13       16.50        3.71     14.63 o 
   4   5  13       12.61        4.73     20.05 o 
   5   5  13      833.57      801.58     40.27 o 
   6   5  13     1155.11     1186.90     42.68 o 
   7   5  13        2.66        6.75     21.70 o 
   8   5  13      415.84      400.77     29.49 o 
   9   5  13        1.73        1.49     24.08 o 
  10   5  13      104.58      103.39     28.91 o 
  11   5  13      227.11      248.37     33.08 o 
  12   5  13        1.02        6.59     41.27 o 
  13   5  13       87.18       89.44     38.47 o 
  14   5  13        1.15       13.18     31.15 o 
   0   6  13      159.05      167.60     32.68 o 
   1   6  13      161.56      159.85     23.40 o 
   2   6  13      188.43      210.99     24.36 o 
   3   6  13       33.49       -0.37     21.99 o 
   4   6  13      185.58      226.08     31.33 o 
   5   6  13      404.62      371.06     32.75 o 
   6   6  13       58.62       40.22     23.34 o 
   7   6  13        4.22       20.32     23.66 o 
   8   6  13        2.07      -29.28     26.04 o 
   9   6  13        0.15       -0.97     29.40 o 
  10   6  13       34.36      -38.38     29.18 o 
  11   6  13      232.90      275.33     42.23 o 
  12   6  13      110.32      147.25     34.17 o 
  13   6  13        0.51      -12.31     43.34 o 
   1   7  13      117.87       79.63     23.73 o 
   2   7  13        7.79        4.18     25.74 o 
   3   7  13        0.44       14.13     26.05 o 
   4   7  13      411.42      369.02     35.39 o 
   5   7  13       60.39       62.61     28.70 o 
   6   7  13        0.48      -11.64     32.21 o 
   7   7  13       35.14       62.54     39.62 o 
   8   7  13       49.42       73.32     46.99 o 
   9   7  13       66.92       98.65     42.97 o 
  10   7  13       64.25       57.97     37.28 o 
   0   8  13       92.61       32.63     68.82 o 
   1   8  13       44.54       24.73     29.16 o 
   2   8  13       93.16       92.15     32.38 o 
   3   8  13       27.04       86.65     29.95 o 
   4   8  13        2.55       57.77     31.49 o 
   5   8  13       33.99        3.47     37.43 o 
   6   8  13        0.06       -7.22     33.82 o 
   7   8  13        5.64      -15.07     33.86 o 
   0   0  14    32672.21    36254.61   1003.81 o 
   1   0  14     1251.24     1664.40     44.10 o 
   2   0  14    13256.65    14287.39    249.55 o 
   3   0  14    34999.43    34534.70    579.56 o 
   4   0  14       99.41      112.40     17.70 o 
   5   0  14      527.60      470.15     31.48 o 
   6   0  14     1989.11     1935.53     49.19 o 
   7   0  14     6771.94     6981.77    132.28 o 
   8   0  14       92.01      100.12     18.90 o 
   9   0  14     1149.80     1115.02     38.42 o 
  10   0  14     1858.30     1682.52     67.33 o 
  11   0  14     1945.30     1824.56     85.61 o 
  12   0  14      135.49       68.81     29.71 o 
  13   0  14     1495.48     1440.64     57.90 o 
  14   0  14     1355.64     1230.74     68.78 o 
  15   0  14      121.61       69.45     62.34 o 
  16   0  14      504.42      443.79     70.20 o 
  17   0  14        9.89       36.17     45.05 o 
   1   1  14       27.60       34.24     11.09 o 
   2   1  14        2.28       23.39     10.70 o 
   3   1  14     1632.74     1701.59     32.15 o 
   4   1  14     1304.15     1355.99     37.49 o 
   5   1  14       99.85      138.63     13.75 o 
   6   1  14        1.31        3.41     10.94 o 
   7   1  14      142.81      133.65     12.94 o 
   8   1  14       35.91       54.33     12.35 o 
   9   1  14       92.69       99.47     15.85 o 
  10   1  14       21.55       19.22     15.20 o 
  11   1  14      158.84      192.90     18.97 o 
  12   1  14      213.32      202.87     24.91 o 
  13   1  14       48.54       50.51     22.65 o 
  14   1  14      126.32       96.53     25.80 o 
  15   1  14       51.20       54.44     26.34 o 
  16   1  14        6.42       53.56     33.80 o 
  17   1  14       64.72       75.76     35.63 o 
   0   2  14     3916.44     3661.83     83.75 o 
   1   2  14     2673.02     2561.79     65.56 o 
   2   2  14       47.90       53.74     12.41 o 
   3   2  14    10808.17    10774.90    143.85 o 
   4   2  14      491.00      481.94     20.87 o 
   5   2  14     1524.06     1467.06     29.42 o 
   6   2  14      887.85      980.26     26.36 o 
   7   2  14      875.04      932.80     25.75 o 
   8   2  14      464.58      409.25     20.10 o 
   9   2  14      102.94       88.33     16.61 o 
  10   2  14      318.90      351.27     25.70 o 
  11   2  14       21.37      -24.42     19.23 o 
  12   2  14      297.86      269.24     28.80 o 
  13   2  14      473.36      552.19     38.68 o 
  14   2  14        6.86       31.36     33.36 o 
  15   2  14      195.39      245.39     39.43 o 
  16   2  14        2.55       14.21     34.22 o 
  17   2  14       45.49       29.99     36.79 o 
   1   3  14      151.67       83.78     13.95 o 
   2   3  14        7.60        4.82     12.39 o 
   3   3  14     1319.52     1319.28     33.27 o 
   4   3  14      827.87      816.69     31.41 o 
   5   3  14      205.05      180.43     15.32 o 
   6   3  14      973.83      912.36     32.74 o 
   7   3  14      342.17      341.13     23.53 o 
   8   3  14      346.25      307.96     25.30 o 
   9   3  14      185.97      202.19     24.43 o 
  10   3  14      166.75      173.10     24.21 o 
  11   3  14       44.01       23.02     23.34 o 
  12   3  14       19.85        1.97     23.30 o 
  13   3  14       97.33      115.96     27.94 o 
  14   3  14      125.89      111.06     29.25 o 
  15   3  14        1.38        0.69     34.26 o 
  16   3  14       40.21       78.21     37.45 o 
   0   4  14      147.54      154.00     34.78 o 
   1   4  14      401.47      407.63     23.30 o 
   2   4  14       25.78       23.48     14.46 o 
   3   4  14      635.15      581.62     39.62 o 
   4   4  14       54.52       42.04     15.14 o 
   5   4  14      560.49      532.39     29.19 o 
   6   4  14      348.32      319.22     26.73 o 
   7   4  14      709.70      752.06     35.67 o 
   8   4  14       43.86       29.19     21.41 o 
   9   4  14      193.60      244.46     26.71 o 
  10   4  14       48.84       70.51     23.45 o 
  11   4  14        0.62      -25.07     23.28 o 
  12   4  14      154.24      219.95     31.71 o 
  13   4  14       21.18       70.34     29.24 o 
  14   4  14       27.46       27.38     30.23 o 
  15   4  14        1.21        3.77     43.11 o 
   1   5  14       85.51       93.58     19.52 o 
   2   5  14       75.49      108.33     19.37 o 
   3   5  14       52.52       72.91     16.92 o 
   4   5  14     2036.30     2194.82     55.87 o 
   5   5  14      448.52      536.81     33.61 o 
   6   5  14      758.96      837.22     37.39 o 
   7   5  14      108.81       67.50     23.44 o 
   8   5  14      853.81      798.14     47.80 o 
   9   5  14       82.05       14.55     31.58 o 
  10   5  14      182.73      206.15     31.97 o 
  11   5  14       67.26       69.95     28.90 o 
  12   5  14       36.01       29.81     29.09 o 
  13   5  14        0.08      -29.62     29.11 o 
  14   5  14       34.75       86.93     33.91 o 
   0   6  14      105.10      156.73     32.72 o 
   1   6  14      183.83      159.66     23.40 o 
   2   6  14       24.28       23.60     20.21 o 
   3   6  14       40.18       31.41     23.71 o 
   4   6  14       10.00      -21.46     23.64 o 
   5   6  14     1114.55      965.36     63.20 o 
   6   6  14        0.47        0.85     25.49 o 
   7   6  14       10.48       20.31     24.03 o 
   8   6  14        3.21       -9.54     26.46 o 
   9   6  14      139.82      170.71     33.70 o 
  10   6  14        5.30       20.00     30.82 o 
  11   6  14       97.47      166.40     35.84 o 
  12   6  14       11.08        7.84     46.63 o 
   1   7  14      278.29      322.76     34.84 o 
   2   7  14      115.99      138.46     37.41 o 
   3   7  14      120.59      106.03     35.00 o 
   4   7  14        2.05      -22.18     26.63 o 
   5   7  14       29.55       31.23     28.35 o 
   6   7  14       56.03       27.48     32.21 o 
   7   7  14        1.39       21.54     33.29 o 
   8   7  14       34.43       43.93     45.74 o 
   9   7  14        7.09       17.65     36.03 o 
  10   7  14        1.88        6.16     37.31 o 
   0   8  14       92.90      152.55     60.51 o 
   1   8  14        0.45       -3.71     29.74 o 
   2   8  14      110.05       69.42     31.23 o 
   3   8  14      129.02      108.79     49.66 o 
   4   8  14        9.61       49.18     31.49 o 
   5   8  14        0.24        2.34     31.49 o 
   6   8  14       18.20      -26.46     32.99 o 
   1   1  15    10747.92    10419.34    139.18 o 
   2   1  15     1801.40     1788.30     36.85 o 
   3   1  15      193.66      203.76     14.28 o 
   4   1  15      183.78      197.45     14.96 o 
   5   1  15     8402.49     8354.36    115.18 o 
   6   1  15     1277.88     1226.68     34.12 o 
   7   1  15      926.39      952.43     34.23 o 
   8   1  15     3527.00     3316.15     52.71 o 
   9   1  15      183.32      209.24     18.09 o 
  10   1  15      167.93      154.61     23.13 o 
  11   1  15      495.73      579.31     27.91 o 
  12   1  15       42.21       44.26     22.46 o 
  13   1  15      268.85      267.94     28.20 o 
  14   1  15       26.00       63.79     25.36 o 
  15   1  15      280.38      275.55     38.50 o 
  16   1  15      262.52      222.15     40.00 o 
  17   1  15       74.28       95.34     38.61 o 
   0   2  15      792.79      817.22     33.28 o 
   1   2  15      220.78      185.06     15.19 o 
   2   2  15     5554.23     5684.25     86.68 o 
   3   2  15       91.41      120.03     14.16 o 
   4   2  15     1400.13     1288.26     32.42 o 
   5   2  15      700.55      634.03     20.16 o 
   6   2  15     2039.53     1979.98     36.18 o 
   7   2  15      708.16      659.90     23.35 o 
   8   2  15        4.97       23.07     14.87 o 
   9   2  15      399.23      370.82     26.45 o 
  10   2  15      488.80      519.50     26.84 o 
  11   2  15       24.58        9.95     20.37 o 
  12   2  15      597.52      566.02     35.46 o 
  13   2  15        5.34       47.62     40.97 o 
  14   2  15      186.96      156.58     30.59 o 
  15   2  15        1.32       -4.86     27.65 o 
  16   2  15       34.09       87.08     31.55 o 
  17   2  15        0.46       21.24     35.48 o 
   1   3  15     2022.06     1996.99     48.93 o 
   2   3  15      285.82      344.18     19.59 o 
   3   3  15       55.59       66.53     14.73 o 
   4   3  15      133.18      157.19     14.45 o 
   5   3  15     1952.12     1893.41     40.76 o 
   6   3  15      626.24      519.71     27.53 o 
   7   3  15     1632.38     1630.26     66.89 o 
   8   3  15     1390.09     1395.18     56.26 o 
   9   3  15      451.47      493.72     28.46 o 
  10   3  15        3.77      -18.55     21.19 o 
  11   3  15      612.45      565.47     36.05 o 
  12   3  15        6.78       -9.26     24.84 o 
  13   3  15       36.30       74.10     28.22 o 
  14   3  15       57.80       79.82     29.71 o 
  15   3  15       12.85       52.66     35.23 o 
  16   3  15      116.20      183.49     40.46 o 
   0   4  15      230.64      233.45     29.15 o 
   1   4  15      131.32      172.08     17.41 o 
   2   4  15      408.12      420.04     24.74 o 
   3   4  15        5.16        0.40     14.48 o 
   4   4  15     1011.54     1066.81     36.88 o 
   5   4  15       11.58       35.43     19.61 o 
   6   4  15      545.30      536.77     29.09 o 
   7   4  15      545.31      569.04     44.18 o 
   8   4  15      129.48       86.60     23.23 o 
   9   4  15        4.27      -31.52     21.99 o 
  10   4  15      173.17      118.20     25.41 o 
  11   4  15       56.00       74.02     27.02 o 
  12   4  15      310.96      303.37     34.45 o 
  13   4  15       13.24      -25.14     27.88 o 
  14   4  15        7.37       17.19     30.73 o 
  15   4  15       15.65        6.50     30.62 o 
   1   5  15      173.90      147.50     21.90 o 
   2   5  15      251.48      275.12     23.64 o 
   3   5  15       12.58       23.02     18.33 o 
   4   5  15      521.77      533.13     30.20 o 
   5   5  15      495.03      484.67     40.93 o 
   6   5  15     2240.50     2273.36     56.17 o 
   7   5  15       14.51       -1.52     22.68 o 
   8   5  15      425.49      477.57     38.90 o 
   9   5  15        2.48       16.56     23.67 o 
  10   5  15      502.35      430.34     38.16 o 
  11   5  15      202.34      306.73     36.31 o 
  12   5  15       17.60       26.67     30.55 o 
  13   5  15       12.24       16.65     41.73 o 
  14   5  15       19.20       43.23     33.22 o 
   0   6  15        8.36        9.02     34.99 o 
   1   6  15       58.90       39.92     20.92 o 
   2   6  15        2.59      -33.19     22.13 o 
   3   6  15       11.43       68.74     25.61 o 
   4   6  15       44.93       45.57     26.47 o 
   5   6  15      235.64      200.30     30.10 o 
   6   6  15       78.78      111.13     27.17 o 
   7   6  15      214.40      319.49     35.72 o 
   8   6  15       14.77        2.47     32.67 o 
   9   6  15        0.27      -11.47     29.41 o 
  10   6  15        9.21       27.20     31.27 o 
  11   6  15        0.08       21.52     33.01 o 
  12   6  15        0.95       33.29     34.23 o 
   1   7  15       20.33       45.18     27.78 o 
   2   7  15        9.09       64.71     34.12 o 
   3   7  15       35.23       51.63     29.03 o 
   4   7  15        0.91       10.84     28.46 o 
   5   7  15       97.19       69.75     29.06 o 
   6   7  15        0.41       10.55     30.69 o 
   7   7  15       50.56      -18.90     39.20 o 
   8   7  15       29.25       46.26     34.68 o 
   9   7  15        4.65       40.68     38.00 o 
   0   8  15        5.26       -1.00     54.74 o 
   1   8  15       16.44       20.86     38.46 o 
   2   8  15        8.19       -2.90     42.92 o 
   3   8  15        4.28       -4.37     30.81 o 
   4   8  15        0.04       -7.36     33.27 o 
   5   8  15        0.37      -44.27     29.51 o 
   0   0  16    15001.53    15785.10    433.36 o 
   1   0  16     6051.26     5831.50    113.84 o 
   2   0  16     1430.01     1515.23     43.60 o 
   3   0  16     3747.58     3606.12     78.40 o 
   4   0  16      426.86      425.19     45.91 o 
   5   0  16      955.74      925.03     36.14 o 
   6   0  16     1393.91     1318.10     68.25 o 
   7   0  16     2043.17     2006.51     52.73 o 
   8   0  16     4242.74     4024.81     86.49 o 
   9   0  16     1812.00     1890.26     53.16 o 
  10   0  16       40.42       32.96     26.16 o 
  11   0  16     1234.52     1112.16     75.75 o 
  12   0  16        4.54       16.36     27.74 o 
  13   0  16      440.22      505.33     41.63 o 
  14   0  16        8.66       -6.45     40.35 o 
  15   0  16      552.83      658.82     61.82 o 
  16   0  16       17.27       48.01     46.41 o 
  17   0  16       15.68       62.76     48.70 o 
   1   1  16       14.19        8.05     11.95 o 
   2   1  16      230.86      248.29     15.69 o 
   3   1  16        7.09       10.61     11.99 o 
   4   1  16       69.77       49.98     13.53 o 
   5   1  16      163.96      157.87     15.53 o 
   6   1  16      574.49      515.02     19.77 o 
   7   1  16       28.08       33.33     12.82 o 
   8   1  16       85.07       88.24     16.74 o 
   9   1  16       65.23       66.10     16.39 o 
  10   1  16       60.87       35.97     16.71 o 
  11   1  16      381.73      326.26     27.82 o 
  12   1  16       44.91       32.30     22.64 o 
  13   1  16       11.43        7.61     23.65 o 
  14   1  16      294.73      243.24     32.02 o 
  15   1  16       21.63      -18.65     31.15 o 
  16   1  16       11.73       -9.82     37.45 o 
  17   1  16        0.65      -27.36     39.81 o 
   0   2  16    10805.31    10699.95    214.57 o 
   1   2  16     1618.93     1518.73     34.57 o 
   2   2  16      335.99      352.56     24.22 o 
   3   2  16     2120.71     2073.66     40.16 o 
   4   2  16      119.56       93.48     14.24 o 
   5   2  16      787.15      771.96     22.56 o 
   6   2  16      906.31      878.66     24.69 o 
   7   2  16     5396.36     5574.23     81.41 o 
   8   2  16     1557.19     1403.59     33.69 o 
   9   2  16     2965.80     2978.22     63.59 o 
  10   2  16       84.28       48.11     21.42 o 
  11   2  16       39.18       15.49     21.07 o 
  12   2  16      135.11      124.73     24.46 o 
  13   2  16      107.46      103.41     29.78 o 
  14   2  16      113.75      113.08     30.91 o 
  15   2  16       89.74       94.26     31.75 o 
  16   2  16       73.12       54.30     32.98 o 
   1   3  16       69.88      103.19     15.55 o 
   2   3  16       14.56       41.27     14.77 o 
   3   3  16      411.95      403.14     24.41 o 
   4   3  16     2003.80     2041.05     45.88 o 
   5   3  16     2338.74     2105.56     50.72 o 
   6   3  16     5446.01     5114.20     92.47 o 
   7   3  16     1816.09     1847.11     45.07 o 
   8   3  16      427.98      443.39     27.13 o 
   9   3  16      337.03      322.45     25.75 o 
  10   3  16     1200.61     1134.97     39.25 o 
  11   3  16      526.49      495.38     40.43 o 
  12   3  16        0.40       46.68     24.50 o 
  13   3  16       10.57       -0.75     27.58 o 
  14   3  16       99.20      107.73     36.72 o 
  15   3  16       53.94       11.34     34.63 o 
  16   3  16        0.06      -51.19     34.86 o 
   0   4  16      208.96      226.24     29.60 o 
   1   4  16      522.63      525.30     24.02 o 
   2   4  16     1133.18     1067.81     32.30 o 
   3   4  16     2033.39     2079.01     47.02 o 
   4   4  16       13.91       24.96     18.93 o 
   5   4  16      968.98      935.69     47.42 o 
   6   4  16       46.68       32.96     21.38 o 
   7   4  16      423.50      488.25     28.85 o 
   8   4  16        6.44        9.59     20.20 o 
   9   4  16      254.16      351.48     27.63 o 
  10   4  16      566.30      517.38     33.83 o 
  11   4  16        5.92      -10.65     24.61 o 
  12   4  16       38.49       50.68     28.51 o 
  13   4  16       52.61       88.82     31.40 o 
  14   4  16       14.65       22.97     31.27 o 
  15   4  16       80.38      133.94     41.14 o 
   1   5  16      137.30      203.76     23.11 o 
   2   5  16       60.79       72.35     19.85 o 
   3   5  16       67.58       96.01     24.69 o 
   4   5  16      159.07      222.33     28.27 o 
   5   5  16        2.52       23.98     21.19 o 
   6   5  16        4.62       29.27     22.66 o 
   7   5  16       47.33       18.61     22.26 o 
   8   5  16      283.87      257.47     28.15 o 
   9   5  16       63.95       73.08     26.58 o 
  10   5  16       51.11       93.18     29.18 o 
  11   5  16        1.38       -8.59     30.22 o 
  12   5  16        0.03       -4.90     29.88 o 
  13   5  16       15.04       26.36     30.78 o 
   0   6  16      139.58      194.55     35.46 o 
   1   6  16        7.43       25.89     22.08 o 
   2   6  16      163.77      135.88     27.41 o 
   3   6  16      133.00       87.95     26.63 o 
   4   6  16        8.59      -13.36     25.35 o 
   5   6  16       28.85        5.56     27.59 o 
   6   6  16      112.91      130.69     28.56 o 
   7   6  16      221.97      235.72     31.38 o 
   8   6  16        3.84       19.02     34.87 o 
   9   6  16        3.96       16.00     50.52 o 
  10   6  16      100.44       88.74     33.71 o 
  11   6  16      108.49       86.29     38.33 o 
   1   7  16        9.54      -27.06     26.41 o 
   2   7  16        5.12       -0.56     27.93 o 
   3   7  16       21.38      -11.48     27.32 o 
   4   7  16       17.25       48.41     29.45 o 
   5   7  16       75.64       97.48     29.65 o 
   6   7  16        8.01       -7.56     30.16 o 
   7   7  16        3.83      -14.60     30.02 o 
   8   7  16       36.23       34.49     36.58 o 
   9   7  16       17.22       99.74     37.87 o 
   0   8  16        6.81       71.06     56.78 o 
   1   8  16       85.56       35.82     39.34 o 
   2   8  16       31.82        8.61     33.50 o 
   3   8  16        0.24       24.06     32.32 o 
   4   8  16        6.78      -14.30     34.57 o 
   1   1  17    12093.77    11866.94    158.47 o 
   2   1  17      107.19       93.33     14.34 o 
   3   1  17      669.85      639.07     26.32 o 
   4   1  17      735.52      707.04     29.01 o 
   5   1  17     1229.90     1285.14     40.11 o 
   6   1  17      254.59      255.44     17.14 o 
   7   1  17     7264.31     7103.02     93.22 o 
   8   1  17      417.90      377.53     21.89 o 
   9   1  17     1487.92     1483.36     40.36 o 
  10   1  17       90.82       50.71     17.98 o 
  11   1  17      623.26      664.60     30.40 o 
  12   1  17        0.64       23.58     24.05 o 
  13   1  17      317.18      324.07     30.43 o 
  14   1  17       14.50      -19.70     26.66 o 
  15   1  17       15.07       49.88     33.22 o 
  16   1  17       64.37       82.86     44.18 o 
   0   2  17     1110.92      954.21     35.84 o 
   1   2  17        0.34       -1.35     13.12 o 
   2   2  17      244.18      275.46     18.42 o 
   3   2  17     1335.02     1214.96     30.47 o 
   4   2  17       53.15       61.52     14.34 o 
   5   2  17      132.98      202.33     17.21 o 
   6   2  17      535.60      497.06     22.95 o 
   7   2  17      120.56      122.44     17.37 o 
   8   2  17      136.63      119.02     18.01 o 
   9   2  17      746.85      806.65     30.05 o 
  10   2  17      112.38       89.22     22.90 o 
  11   2  17      125.33      105.16     23.76 o 
  12   2  17        6.62        5.25     22.70 o 
  13   2  17       19.37       16.95     27.11 o 
  14   2  17       31.24       51.99     29.62 o 
  15   2  17       14.28       66.59     32.63 o 
  16   2  17       84.50      109.59     37.85 o 
   1   3  17     2137.81     2131.98     46.61 o 
   2   3  17       77.74       95.33     16.70 o 
   3   3  17       69.31       62.39     16.29 o 
   4   3  17      478.76      459.08     24.53 o 
   5   3  17     3809.38     3879.31     76.11 o 
   6   3  17      419.07      491.35     28.46 o 
   7   3  17      250.26      263.11     22.50 o 
   8   3  17      157.20      137.18     28.37 o 
   9   3  17       79.94       64.20     21.71 o 
  10   3  17      283.42      280.50     26.20 o 
  11   3  17      443.66      422.33     32.11 o 
  12   3  17       11.44       21.09     29.11 o 
  13   3  17       77.21       80.70     28.15 o 
  14   3  17        2.36      -13.91     30.78 o 
  15   3  17       64.10       30.34     33.73 o 
   0   4  17      227.85      275.26     37.64 o 
   1   4  17       83.67      101.78     26.76 o 
   2   4  17      371.71      390.21     22.85 o 
   3   4  17     1598.70     1540.49     40.29 o 
   4   4  17       71.05       28.88     20.26 o 
   5   4  17      212.77      196.36     25.48 o 
   6   4  17      810.25      822.00     36.57 o 
   7   4  17       52.63       90.31     21.48 o 
   8   4  17        4.22      -14.79     20.27 o 
   9   4  17       88.13      109.23     24.07 o 
  10   4  17       40.01       -3.93     22.29 o 
  11   4  17       30.50       24.66     23.95 o 
  12   4  17       52.01      -14.43     26.16 o 
  13   4  17      140.44      156.91     31.27 o 
  14   4  17       46.12       26.59     28.35 o 
   1   5  17      434.01      466.41     37.41 o 
   2   5  17       37.56       43.47     20.11 o 
   3   5  17        7.40      -27.92     22.56 o 
   4   5  17      135.41      112.78     27.05 o 
   5   5  17      464.41      432.27     34.79 o 
   6   5  17       64.26       38.11     23.29 o 
   7   5  17       36.49       31.83     23.82 o 
   8   5  17       24.68       38.02     24.00 o 
   9   5  17       14.94       -3.88     24.83 o 
  10   5  17        9.13       19.99     26.58 o 
  11   5  17       11.88       40.35     30.05 o 
  12   5  17        1.69       32.08     31.04 o 
  13   5  17        3.60       26.90     32.86 o 
   0   6  17      130.19      121.95     45.45 o 
   1   6  17        1.10       -7.31     25.84 o 
   2   6  17        2.70      -28.09     24.88 o 
   3   6  17       70.21       82.29     28.80 o 
   4   6  17       25.22       34.70     27.50 o 
   5   6  17       95.01       77.71     28.63 o 
   6   6  17      128.60      132.99     29.50 o 
   7   6  17       60.05       64.12     27.21 o 
   8   6  17       46.66       23.30     30.89 o 
   9   6  17       56.41       66.51     33.34 o 
  10   6  17       36.91       62.69     33.15 o 
  11   6  17        2.66       18.59     32.44 o 
   1   7  17       55.94       17.54     28.80 o 
   2   7  17       42.18      110.26     33.37 o 
   3   7  17      130.60      151.07     32.78 o 
   4   7  17       33.73        1.05     28.37 o 
   5   7  17      205.56      177.97     32.45 o 
   6   7  17       70.57       69.16     42.06 o 
   7   7  17       33.78        8.18     31.20 o 
   8   7  17        7.48       -6.66     32.17 o 
   0   8  17      120.63      130.18     66.38 o 
   1   8  17       33.73      -10.25     38.53 o 
   2   8  17        0.01      -54.70     36.46 o 
   3   8  17        2.19      -15.09     31.19 o 
   0   0  18      138.76      192.30     58.55 o 
   1   0  18     2131.26     2114.40     63.10 o 
   2   0  18     1621.26     1563.71     47.74 o 
   3   0  18     3882.35     3871.64     84.94 o 
   4   0  18     2054.17     1960.55     55.07 o 
   5   0  18     2869.66     2733.77     67.19 o 
   6   0  18      254.19      230.47     26.96 o 
   7   0  18     5044.71     5056.94    105.70 o 
   8   0  18       47.35       27.56     20.74 o 
   9   0  18     2070.95     2036.69     80.22 o 
  10   0  18      590.90      614.63     41.62 o 
  11   0  18       31.71       28.50     27.98 o 
  12   0  18      940.49      855.26     58.69 o 
  13   0  18      465.22      472.41     53.98 o 
  14   0  18        8.99       34.24     42.02 o 
  15   0  18      267.99      316.50     53.86 o 
  16   0  18       16.60      -23.48     55.31 o 
   1   1  18       93.31       83.65     15.34 o 
   2   1  18       24.63        8.21     13.87 o 
   3   1  18     1118.00     1201.10     29.52 o 
   4   1  18      373.33      363.81     24.53 o 
   5   1  18     1415.41     1298.87     36.47 o 
   6   1  18        5.10        5.76     14.66 o 
   7   1  18     2144.41     2233.27     40.74 o 
   8   1  18      451.24      452.10     23.46 o 
   9   1  18      588.46      637.49     34.39 o 
  10   1  18      817.57      783.50     29.51 o 
  11   1  18      357.80      335.13     28.99 o 
  12   1  18        5.55       -7.04     23.36 o 
  13   1  18       57.23      101.05     29.18 o 
  14   1  18      107.85       81.80     30.84 o 
  15   1  18       50.00       25.50     35.16 o 
  16   1  18        6.12       32.42     35.64 o 
   0   2  18      411.17      356.94     30.09 o 
   1   2  18     1057.12     1035.68     30.28 o 
   2   2  18      411.58      390.46     21.29 o 
   3   2  18     3831.80     3742.83     82.80 o 
   4   2  18      157.86      158.25     17.58 o 
   5   2  18      805.39      715.14     25.55 o 
   6   2  18       46.16       65.60     16.73 o 
   7   2  18     1975.50     2000.35     43.55 o 
   8   2  18        4.41      -25.98     17.32 o 
   9   2  18     1219.17     1289.91     36.95 o 
  10   2  18        6.99       15.11     23.39 o 
  11   2  18        3.76       31.58     28.83 o 
  12   2  18      919.77      856.42     44.72 o 
  13   2  18      104.11      103.70     35.78 o 
  14   2  18       34.27       22.91     30.83 o 
  15   2  18       84.84      110.96     33.84 o 
   1   3  18       19.18        9.12     15.38 o 
   2   3  18     1593.24     1590.52     47.29 o 
   3   3  18      408.95      455.39     24.02 o 
   4   3  18      264.18      226.18     21.27 o 
   5   3  18       27.00        0.20     20.74 o 
   6   3  18     1451.74     1553.87     45.40 o 
   7   3  18      396.80      358.81     39.64 o 
   8   3  18      247.17      262.20     26.86 o 
   9   3  18      392.04      388.44     28.39 o 
  10   3  18        6.35       18.23     22.50 o 
  11   3  18       10.25      -19.79     22.96 o 
  12   3  18       13.04      -27.20     24.30 o 
  13   3  18        8.26       -9.79     29.88 o 
  14   3  18       17.75       -2.78     39.90 o 
  15   3  18       11.14       -3.30     31.87 o 
   0   4  18        6.24       27.69     25.42 o 
   1   4  18       86.91      123.51     20.55 o 
   2   4  18      398.02      370.21     25.87 o 
   3   4  18      818.39      944.59     46.72 o 
   4   4  18      269.13      240.11     25.92 o 
   5   4  18      276.11      240.45     31.03 o 
   6   4  18      406.47      345.40     29.25 o 
   7   4  18      716.47      771.98     55.01 o 
   8   4  18       57.77       78.81     23.27 o 
   9   4  18       58.10       45.53     28.11 o 
  10   4  18       35.51       92.75     24.27 o 
  11   4  18       14.30      -19.44     29.31 o 
  12   4  18       14.81       -3.77     26.61 o 
  13   4  18       63.68       74.47     28.90 o 
  14   4  18       37.24       27.01     29.26 o 
   1   5  18      100.28      136.97     21.71 o 
   2   5  18      284.25      264.23     43.00 o 
   3   5  18      172.14      167.18     28.41 o 
   4   5  18       88.24      144.86     29.58 o 
   5   5  18      229.05      213.41     31.21 o 
   6   5  18       35.81       -0.32     25.41 o 
   7   5  18       40.28       24.78     23.25 o 
   8   5  18        3.73       21.86     24.44 o 
   9   5  18       11.07      -18.53     24.60 o 
  10   5  18        0.76       34.15     30.02 o 
  11   5  18      200.95      192.67     32.27 o 
  12   5  18       24.65       11.86     29.08 o 
   0   6  18        8.29      -17.92     35.82 o 
   1   6  18      197.68      211.30     31.52 o 
   2   6  18      118.61      148.12     28.86 o 
   3   6  18      246.35      241.76     32.49 o 
   4   6  18       15.80       20.30     26.90 o 
   5   6  18        0.68      -33.40     36.54 o 
   6   6  18       12.63       49.92     26.90 o 
   7   6  18       47.56       51.97     29.55 o 
   8   6  18        3.30        6.77     31.32 o 
   9   6  18       49.58       39.74     32.09 o 
  10   6  18        0.13      -29.46     32.05 o 
   1   7  18       20.37      -10.65     36.64 o 
   2   7  18       16.78      -16.69     27.99 o 
   3   7  18       69.29       87.83     49.68 o 
   4   7  18        1.67       38.35     33.01 o 
   5   7  18        4.57       57.90     32.67 o 
   6   7  18        5.37       52.93     32.02 o 
   7   7  18        1.38       61.97     33.11 o 
   0   8  18       76.46       52.14     58.02 o 
   1   1  19     2361.40     2287.83     45.12 o 
   2   1  19      170.64      198.00     18.16 o 
   3   1  19      352.28      398.29     20.41 o 
   4   1  19     2408.46     2254.76     46.54 o 
   5   1  19     9223.03     9283.49    146.80 o 
   6   1  19      434.76      478.85     23.05 o 
   7   1  19      370.95      419.60     23.42 o 
   8   1  19      207.52      215.96     20.72 o 
   9   1  19       48.61        8.35     18.05 o 
  10   1  19      293.61      321.88     25.92 o 
  11   1  19     1072.97     1096.80     42.35 o 
  12   1  19      165.98      177.78     40.69 o 
  13   1  19      322.50      378.69     36.54 o 
  14   1  19       66.92      140.74     37.48 o 
  15   1  19      183.36      254.26     52.78 o 
   0   2  19     2132.01     1885.84     60.74 o 
   1   2  19      189.70      159.81     18.30 o 
   2   2  19      555.28      515.36     25.91 o 
   3   2  19       86.96       40.36     16.12 o 
   4   2  19      390.34      410.49     21.76 o 
   5   2  19      373.26      320.33     23.18 o 
   6   2  19      415.14      431.73     23.49 o 
   7   2  19       62.06       66.56     22.42 o 
   8   2  19        2.60       -4.60     18.84 o 
   9   2  19      462.06      398.37     26.42 o 
  10   2  19      511.16      485.49     40.68 o 
  11   2  19      128.57       96.39     25.87 o 
  12   2  19        5.49      -25.96     27.89 o 
  13   2  19       42.13       24.85     30.20 o 
  14   2  19       17.45       66.39     32.49 o 
  15   2  19        0.67       -5.22     32.18 o 
   1   3  19     1707.69     1822.92     46.81 o 
   2   3  19       77.36       53.61     17.36 o 
   3   3  19        3.77       12.80     16.97 o 
   4   3  19      581.28      568.29     34.11 o 
   5   3  19     1462.14     1571.92     48.12 o 
   6   3  19       19.60       32.13     19.91 o 
   7   3  19     1196.75     1178.54     40.35 o 
   8   3  19       54.11       82.62     22.36 o 
   9   3  19      131.32      180.51     25.01 o 
  10   3  19      156.12      130.12     25.72 o 
  11   3  19      474.97      553.80     36.10 o 
  12   3  19       17.06       15.73     26.66 o 
  13   3  19      193.97      199.33     40.93 o 
  14   3  19       43.40      107.79     45.29 o 
   0   4  19     2979.68     2971.74    118.72 o 
   1   4  19      736.27      686.04     32.21 o 
   2   4  19      398.22      352.54     26.29 o 
   3   4  19       13.78       25.58     20.96 o 
   4   4  19      131.17      163.24     24.79 o 
   5   4  19       88.62       98.34     25.12 o 
   6   4  19      222.29      176.34     27.02 o 
   7   4  19      172.64      173.83     28.12 o 
   8   4  19       94.27      103.12     24.62 o 
   9   4  19       87.18       53.92     24.01 o 
  10   4  19      266.77      236.59     30.05 o 
  11   4  19       29.70       60.04     25.80 o 
  12   4  19       41.49       13.71     26.95 o 
  13   4  19        1.20        6.94     28.53 o 
   1   5  19       58.12       32.38     21.23 o 
   2   5  19       14.24        3.89     25.61 o 
   3   5  19       38.18       57.01     26.82 o 
   4   5  19        0.51       27.56     26.97 o 
   5   5  19      279.37      311.14     33.77 o 
   6   5  19       82.72      124.96     31.48 o 
   7   5  19      104.21       66.41     28.14 o 
   8   5  19       25.60        5.41     24.47 o 
   9   5  19       22.46       33.72     26.78 o 
  10   5  19        1.14       63.84     28.31 o 
  11   5  19      177.52      242.12     33.31 o 
  12   5  19       48.92       32.83     29.64 o 
   0   6  19       96.91      153.27     53.89 o 
   1   6  19      214.72      232.72     32.71 o 
   2   6  19       64.95       27.19     27.42 o 
   3   6  19        3.78        9.30     27.76 o 
   4   6  19        1.34      -36.26     31.68 o 
   5   6  19        2.32        7.11     29.15 o 
   6   6  19       54.11       60.99     31.29 o 
   7   6  19        3.35       32.74     28.79 o 
   8   6  19        9.94      -22.65     30.44 o 
   9   6  19       46.43       41.83     34.78 o 
  10   6  19        5.13       -1.02     34.04 o 
   1   7  19       17.15      -14.79     37.04 o 
   2   7  19       19.38       42.66     31.61 o 
   3   7  19        0.48      -16.25     31.01 o 
   4   7  19       31.66       56.37     36.39 o 
   5   7  19        7.43       12.79     31.64 o 
   6   7  19       55.54       60.90     33.33 o 
   7   7  19       35.08       64.89     34.66 o 
   0   0  20      868.73      943.27     60.23 o 
   1   0  20       79.56      111.50     25.52 o 
   2   0  20       63.59       58.07     22.21 o 
   3   0  20    11672.78    11658.44    275.56 o 
   4   0  20      143.29      198.55     26.38 o 
   5   0  20     2533.53     2308.13     63.99 o 
   6   0  20     1775.72     1568.47     51.91 o 
   7   0  20     3392.18     3475.83     82.41 o 
   8   0  20      349.88      310.47     35.38 o 
   9   0  20      440.92      472.41     40.31 o 
  10   0  20       35.69       49.51     31.33 o 
  11   0  20      770.63      735.99     86.37 o 
  12   0  20      235.66      166.01     37.19 o 
  13   0  20      103.79      116.17     44.80 o 
  14   0  20       32.05       18.77     43.76 o 
  15   0  20        2.18      -55.28     53.96 o 
   1   1  20      146.32      148.61     18.95 o 
   2   1  20      354.36      333.34     21.43 o 
   3   1  20     2024.66     2030.13     42.08 o 
   4   1  20       18.06       14.00     16.13 o 
   5   1  20     1997.31     2119.44     44.79 o 
   6   1  20      101.93       65.14     18.03 o 
   7   1  20     4063.21     3911.39    100.91 o 
   8   1  20      373.06      345.77     23.45 o 
   9   1  20     1700.53     1629.08     40.96 o 
  10   1  20       19.93       -2.98     22.83 o 
  11   1  20      355.53      307.06     34.01 o 
  12   1  20        0.24        6.97     28.52 o 
  13   1  20        2.20       17.18     29.01 o 
  14   1  20        4.48        1.02     34.54 o 
  15   1  20        0.37       17.71     36.09 o 
   0   2  20       15.39       37.22     24.44 o 
   1   2  20       11.61        0.86     15.83 o 
   2   2  20      788.57      697.80     50.60 o 
   3   2  20     6647.22     6538.59    111.01 o 
   4   2  20       80.46       50.72     17.04 o 
   5   2  20     2534.43     2519.14     62.60 o 
   6   2  20       32.49       40.96     24.59 o 
   7   2  20     1305.78     1400.20     40.99 o 
   8   2  20        2.06        0.24     19.14 o 
   9   2  20       16.21       -5.94     21.68 o 
  10   2  20      272.23      225.78     27.85 o 
  11   2  20       83.87      129.28     30.53 o 
  12   2  20       43.26       74.66     30.27 o 
  13   2  20      448.67      535.17     42.57 o 
  14   2  20       13.55       41.26     31.54 o 
  15   2  20        2.77       13.89     32.40 o 
   1   3  20      206.14      194.43     20.81 o 
   2   3  20      804.80      758.59     30.51 o 
   3   3  20      224.27      226.31     21.81 o 
   4   3  20       32.64       69.72     23.13 o 
   5   3  20        5.49       11.46     22.23 o 
   6   3  20       90.70       94.98     22.58 o 
   7   3  20      325.54      273.27     35.41 o 
   8   3  20      105.17       74.39     23.64 o 
   9   3  20       62.87       40.75     23.38 o 
  10   3  20       13.82        4.74     23.30 o 
  11   3  20      164.80      130.05     27.72 o 
  12   3  20        3.29       12.38     26.68 o 
  13   3  20       62.38       39.95     32.76 o 
  14   3  20        0.35      -30.94     32.79 o 
   0   4  20        0.27      -39.96     27.18 o 
   1   4  20        4.05      -28.25     18.83 o 
   2   4  20      432.16      447.09     29.20 o 
   3   4  20      855.72      823.26     43.53 o 
   4   4  20       14.88       14.54     23.32 o 
   5   4  20       89.46       76.80     24.70 o 
   6   4  20       45.94       74.31     25.00 o 
   7   4  20      136.24      174.38     28.74 o 
   8   4  20        8.72       -4.49     23.34 o 
   9   4  20      339.94      370.65     36.48 o 
  10   4  20       61.73       38.10     25.45 o 
  11   4  20        2.44       64.07     26.86 o 
  12   4  20       15.39       76.43     29.58 o 
  13   4  20       11.54       71.45     30.06 o 
   1   5  20       69.81       81.78     27.01 o 
   2   5  20       93.90       98.03     28.22 o 
   3   5  20      567.62      605.66     40.55 o 
   4   5  20      155.02      131.46     32.44 o 
   5   5  20        1.99       12.42     33.24 o 
   6   5  20      160.57      181.70     32.99 o 
   7   5  20      360.37      313.19     35.45 o 
   8   5  20      141.15      119.41     31.94 o 
   9   5  20       93.06      123.48     29.56 o 
  10   5  20      100.45      125.82     32.65 o 
  11   5  20       21.85      108.25     31.07 o 
   0   6  20        9.77       -7.94     48.46 o 
   1   6  20      309.20      307.05     35.29 o 
   2   6  20       15.57        0.71     27.04 o 
   3   6  20       22.90      -24.60     29.38 o 
   4   6  20      123.02      134.38     32.24 o 
   5   6  20      114.38      109.28     33.58 o 
   6   6  20        1.32       -8.14     30.65 o 
   7   6  20        3.77       -5.01     29.49 o 
   8   6  20       19.79       10.73     31.31 o 
   9   6  20       24.14       56.15     35.45 o 
   1   7  20        2.17       24.00     39.54 o 
   2   7  20       15.30       -7.18     37.64 o 
   3   7  20        1.31       73.63     33.12 o 
   4   7  20       23.64      -25.13     31.78 o 
   5   7  20        3.72       10.01     32.30 o 
   6   7  20        1.80      -35.62     30.44 o 
   1   1  21     2585.73     2490.83     52.39 o 
   2   1  21       67.35       79.55     17.79 o 
   3   1  21      739.78      682.69     25.88 o 
   4   1  21        0.31       -9.77     16.37 o 
   5   1  21     7959.12     7998.99    116.58 o 
   6   1  21      132.93      171.23     20.28 o 
   7   1  21       13.56       50.10     19.30 o 
   8   1  21        0.58      -13.15     17.27 o 
   9   1  21      277.22      260.28     25.52 o 
  10   1  21        4.99        9.79     23.11 o 
  11   1  21     1204.64     1186.34     50.21 o 
  12   1  21      122.66      218.85     34.18 o 
  13   1  21      111.92      172.08     34.82 o 
  14   1  21        0.49       10.09     34.83 o 
  15   1  21      235.11      308.45     63.89 o 
   0   2  21      375.75      296.77     44.40 o 
   1   2  21     1029.81      867.32     31.11 o 
   2   2  21       74.17       85.24     18.77 o 
   3   2  21        8.30       23.98     17.75 o 
   4   2  21      382.64      350.76     23.72 o 
   5   2  21      895.62      989.48     35.10 o 
   6   2  21      183.89      190.95     23.57 o 
   7   2  21        5.33       13.89     20.37 o 
   8   2  21      115.26      127.60     22.40 o 
   9   2  21       42.47       21.98     22.91 o 
  10   2  21        2.25       39.46     25.39 o 
  11   2  21      116.81       91.52     31.14 o 
  12   2  21       71.30       75.64     31.62 o 
  13   2  21        0.53      -29.26     30.32 o 
  14   2  21       25.67       29.08     33.15 o 
   1   3  21     1739.07     1736.08     45.65 o 
   2   3  21        2.21      -13.23     21.21 o 
   3   3  21      249.31      298.78     24.14 o 
   4   3  21       42.47       27.97     22.41 o 
   5   3  21     1026.75     1040.59     43.08 o 
   6   3  21       16.99      -23.21     21.03 o 
   7   3  21       61.54       72.06     24.92 o 
   8   3  21      178.18      177.21     26.60 o 
   9   3  21        3.85        1.33     23.24 o 
  10   3  21        6.79       24.25     24.79 o 
  11   3  21       10.70       24.24     26.07 o 
  12   3  21      146.39      141.36     35.50 o 
  13   3  21      264.32      248.78     38.25 o 
   0   4  21       53.90       11.79     61.40 o 
   1   4  21     1080.91     1085.28     41.13 o 
   2   4  21        1.50       37.34     30.11 o 
   3   4  21       55.69       80.82     26.72 o 
   4   4  21      199.17      193.14     31.32 o 
   5   4  21       55.54       41.70     25.32 o 
   6   4  21      186.31      175.88     29.49 o 
   7   4  21       50.30       29.72     25.77 o 
   8   4  21        0.47       20.15     24.61 o 
   9   4  21      256.49      240.49     28.93 o 
  10   4  21        4.43      -11.69     28.84 o 
  11   4  21      164.52      173.73     29.81 o 
  12   4  21      162.88      173.47     33.87 o 
   1   5  21      466.84      504.97     50.66 o 
   2   5  21       53.67       63.19     27.86 o 
   3   5  21        6.87        7.72     27.30 o 
   4   5  21      129.92      199.05     33.19 o 
   5   5  21        2.54      -38.81     30.40 o 
   6   5  21        0.41       27.84     29.64 o 
   7   5  21      104.68      174.02     35.35 o 
   8   5  21        4.27      -15.95     29.28 o 
   9   5  21        0.10      -43.25     28.83 o 
  10   5  21        2.03      -40.79     27.19 o 
  11   5  21        7.76       20.25     36.73 o 
   0   6  21       20.13      -39.62     43.83 o 
   1   6  21      244.11      232.01     34.99 o 
   2   6  21       13.12       13.09     29.40 o 
   3   6  21       18.15      -43.02     28.68 o 
   4   6  21       20.74       49.53     31.80 o 
   5   6  21       64.32      111.66     34.02 o 
   6   6  21        6.67      -38.76     30.17 o 
   7   6  21       62.99       78.89     34.35 o 
   8   6  21        1.93      -17.56     29.91 o 
   1   7  21        1.82       -3.21     37.87 o 
   2   7  21       62.97       44.86     39.03 o 
   3   7  21       36.37        8.89     40.10 o 
   4   7  21        8.82       61.63     37.06 o 
   0   0  22      446.13      456.95     53.10 o 
   1   0  22       20.51       -5.99     26.07 o 
   2   0  22      117.24      209.71     30.82 o 
   3   0  22     2122.10     2068.36     61.81 o 
   4   0  22      467.52      536.33     34.76 o 
   5   0  22     1057.13     1006.83     44.73 o 
   6   0  22       29.73       33.17     25.59 o 
   7   0  22     3706.88     3835.32    116.24 o 
   8   0  22        8.81      -23.14     40.79 o 
   9   0  22      197.96      182.77     53.41 o 
  10   0  22      237.54      214.72     46.14 o 
  11   0  22       31.17       99.39     37.07 o 
  12   0  22       56.00       44.01     43.07 o 
  13   0  22      489.46      414.35    145.23 o 
  14   0  22       65.31       17.52     82.36 o 
   1   1  22       31.02       20.51     18.30 o 
   2   1  22        3.17        5.62     17.11 o 
   3   1  22        7.26        0.38     17.45 o 
   4   1  22        0.86       11.93     17.35 o 
   5   1  22      611.58      596.66     27.15 o 
   6   1  22      455.77      491.92     29.18 o 
   7   1  22        0.72      -25.18     18.20 o 
   8   1  22      669.39      622.59     29.17 o 
   9   1  22      107.90       72.25     25.90 o 
  10   1  22       71.77       50.49     25.69 o 
  11   1  22       96.79       55.82     30.71 o 
  12   1  22        3.43       -7.32     35.88 o 
  13   1  22        9.70        2.97     32.35 o 
  14   1  22       83.65       51.27     38.46 o 
   0   2  22       31.06       14.04     27.08 o 
   1   2  22      282.22      285.77     24.80 o 
   2   2  22      739.96      726.97     39.22 o 
   3   2  22      965.62      961.38     33.21 o 
   4   2  22      923.92      857.71     60.78 o 
   5   2  22      287.01      264.44     25.31 o 
   6   2  22      371.39      329.29     26.93 o 
   7   2  22     2164.89     2255.55     57.60 o 
   8   2  22      171.57      186.54     24.18 o 
   9   2  22      890.30      841.44     40.98 o 
  10   2  22        4.85        0.19     27.66 o 
  11   2  22        5.49      -36.46     29.99 o 
  12   2  22      105.75      106.04     33.86 o 
  13   2  22       70.94      141.80     35.81 o 
  14   2  22      162.72      243.39     52.83 o 
   1   3  22     1505.26     1334.95     44.55 o 
   2   3  22       77.61       94.13     21.36 o 
   3   3  22       58.50       56.72     23.76 o 
   4   3  22      598.40      680.19     36.54 o 
   5   3  22      203.58      255.88     29.17 o 
   6   3  22      405.63      376.12     30.84 o 
   7   3  22      518.98      462.72     32.79 o 
   8   3  22        1.93      -30.94     23.89 o 
   9   3  22      210.33      209.55     29.05 o 
  10   3  22      462.13      555.82     35.47 o 
  11   3  22        0.90       10.17     27.64 o 
  12   3  22       51.03       55.82     41.03 o 
  13   3  22       23.95       65.46     34.43 o 
   0   4  22      372.56      354.14     42.16 o 
   1   4  22       34.64       49.33     23.81 o 
   2   4  22      546.69      500.23     37.80 o 
   3   4  22      617.08      618.22     45.17 o 
   4   4  22      115.93      125.72     43.07 o 
   5   4  22       27.24       44.46     28.70 o 
   6   4  22        4.23        1.49     25.91 o 
   7   4  22      293.54      360.18     35.35 o 
   8   4  22       91.36       62.52     28.23 o 
   9   4  22      165.12      195.46     29.70 o 
  10   4  22       17.52        0.76     26.40 o 
  11   4  22       49.82      -39.63     26.42 o 
  12   4  22        9.55       10.29     29.80 o 
   1   5  22       13.21       25.68     29.89 o 
   2   5  22       31.01       -9.28     27.14 o 
   3   5  22        8.88        9.45     28.98 o 
   4   5  22       67.65       82.06     31.38 o 
   5   5  22       20.01       23.35     29.98 o 
   6   5  22       92.43      110.60     33.21 o 
   7   5  22       14.59      -18.40     33.59 o 
   8   5  22       45.00       -1.33     31.27 o 
   9   5  22       18.64       -4.66     31.78 o 
  10   5  22       21.99      -23.80     33.99 o 
   0   6  22       30.77       18.82     47.99 o 
   1   6  22       20.23        2.61     36.94 o 
   2   6  22        6.35       25.42     30.61 o 
   3   6  22        0.58        9.28     30.06 o 
   4   6  22        0.22       -7.38     31.74 o 
   5   6  22        0.34      -46.25     30.83 o 
   6   6  22        4.95       24.80     34.61 o 
   7   6  22        0.16      -22.19     30.53 o 
   1   7  22       12.95       42.33     40.01 o 
   2   7  22        5.45       19.47     40.23 o 
   1   1  23     3735.05     3678.85     69.45 o 
   2   1  23       20.90       12.16     18.09 o 
   3   1  23      434.18      480.31     27.49 o 
   4   1  23       76.11       27.39     18.91 o 
   5   1  23      917.50     1012.11     33.49 o 
   6   1  23       43.20       78.15     22.99 o 
   7   1  23      587.37      574.00     29.98 o 
   8   1  23      479.07      571.79     31.27 o 
   9   1  23       28.68       34.23     25.47 o 
  10   1  23      160.91      120.67     30.62 o 
  11   1  23      187.23      251.36     50.07 o 
  12   1  23      204.61      299.86     37.12 o 
  13   1  23      315.47      311.41     39.88 o 
   0   2  23      120.29       95.50     32.67 o 
   1   2  23        1.30       30.19     20.29 o 
   2   2  23      500.54      445.97     28.83 o 
   3   2  23       96.32       55.10     20.12 o 
   4   2  23      121.70       80.38     24.08 o 
   5   2  23      141.49      105.07     23.04 o 
   6   2  23       10.85       49.78     26.60 o 
   7   2  23      166.33      129.58     24.54 o 
   8   2  23       10.52        8.50     22.23 o 
   9   2  23      123.21       59.19     40.61 o 
  10   2  23       25.15       49.61     30.13 o 
  11   2  23        5.51       37.43     31.21 o 
  12   2  23       59.38       92.88     33.40 o 
  13   2  23       82.04      187.10     37.24 o 
   1   3  23      620.88      684.10     55.46 o 
   2   3  23       82.52       96.15     23.96 o 
   3   3  23       28.46       49.86     24.05 o 
   4   3  23      558.80      661.75     37.76 o 
   5   3  23      695.64      801.54     40.32 o 
   6   3  23      346.07      365.13     41.93 o 
   7   3  23      388.78      387.51     32.75 o 
   8   3  23       18.08       10.41     24.13 o 
   9   3  23       16.21      -16.09     24.48 o 
  10   3  23      159.21      134.65     28.84 o 
  11   3  23      382.33      425.61     41.96 o 
  12   3  23      130.80       99.93     35.71 o 
   0   4  23      279.91      324.83     47.31 o 
   1   4  23       22.63       56.40     24.33 o 
   2   4  23      396.14      402.00     37.36 o 
   3   4  23      518.54      504.86     39.86 o 
   4   4  23        8.49       24.18     29.16 o 
   5   4  23        6.95      -27.94     29.27 o 
   6   4  23       38.52       77.67     31.90 o 
   7   4  23       30.81       -0.67     29.06 o 
   8   4  23       54.84       54.04     28.57 o 
   9   4  23        2.72      -32.45     26.17 o 
  10   4  23       19.00      -39.01     26.01 o 
  11   4  23       17.42        5.20     28.34 o 
   1   5  23      191.51      238.60     34.63 o 
   2   5  23      188.68      269.86     35.86 o 
   3   5  23        4.54       11.89     29.84 o 
   4   5  23       86.10       87.08     32.69 o 
   5   5  23       21.08        4.93     30.44 o 
   6   5  23        0.56       -1.13     36.19 o 
   7   5  23      160.54      104.40     35.99 o 
   8   5  23      254.09      339.44     39.82 o 
   9   5  23        0.80      -46.02     30.68 o 
   0   6  23       16.13      -22.61     53.70 o 
   1   6  23       14.82       82.72     43.35 o 
   2   6  23        0.90       24.64     36.35 o 
   3   6  23       44.61       48.39     33.72 o 
   4   6  23       39.68       25.96     34.06 o 
   5   6  23        0.03       -6.08     34.01 o 
   6   6  23       36.27       41.41     36.19 o 
   0   0  24      243.80      314.36     50.31 o 
   1   0  24     3510.71     3528.38     95.88 o 
   2   0  24      118.64      148.70     36.77 o 
   3   0  24      808.18      859.97     42.90 o 
   4   0  24     2572.70     2828.58    103.12 o 
   5   0  24     1033.30      996.17     45.81 o 
   6   0  24      181.90      139.75     32.25 o 
   7   0  24      542.49      546.45     75.25 o 
   8   0  24       39.45       49.97     33.27 o 
   9   0  24     1291.22     1415.41     65.10 o 
  10   0  24       73.70       12.44     35.16 o 
  11   0  24      119.08      253.10     48.49 o 
  12   0  24       17.75       45.33     59.67 o 
  13   0  24        9.10       18.87    128.11 o 
   1   1  24       29.72        4.38     20.06 o 
   2   1  24       57.70        9.45     20.10 o 
   3   1  24      157.20      163.22     22.00 o 
   4   1  24        9.22        5.45     22.44 o 
   5   1  24       15.97       11.09     22.03 o 
   6   1  24       86.92       67.68     24.59 o 
   7   1  24      150.59      152.73     25.14 o 
   8   1  24        2.77       -3.43     25.20 o 
   9   1  24        0.90       25.28     26.24 o 
  10   1  24       29.37       30.71     29.69 o 
  11   1  24       65.39       35.93     32.01 o 
  12   1  24        8.18        0.60     32.24 o 
  13   1  24      112.27       85.72     40.20 o 
   0   2  24     1540.44     1343.00     58.09 o 
   1   2  24      587.56      651.23     33.00 o 
   2   2  24        3.21      -27.72     19.53 o 
   3   2  24      894.61      886.69     34.35 o 
   4   2  24       10.91       36.87     23.51 o 
   5   2  24      515.68      480.84     32.13 o 
   6   2  24        1.59      -24.59     22.28 o 
   7   2  24      450.57      556.10     32.92 o 
   8   2  24        1.42      -27.97     22.54 o 
   9   2  24      255.41      370.97     35.90 o 
  10   2  24       86.92      108.06     32.90 o 
  11   2  24        8.68      -10.34     31.33 o 
  12   2  24       53.39       23.67     33.08 o 
   1   3  24       59.47       45.64     23.63 o 
   2   3  24      153.36      154.50     26.35 o 
   3   3  24       28.46       12.52     24.85 o 
   4   3  24        2.99      -19.10     24.77 o 
   5   3  24      931.74      854.47     48.67 o 
   6   3  24      122.59      187.92     28.92 o 
   7   3  24       80.44       94.74     27.55 o 
   8   3  24      136.42      163.03     40.04 o 
   9   3  24        1.15       10.49     26.44 o 
  10   3  24        9.19       -3.23     28.19 o 
  11   3  24      127.09      162.19     35.72 o 
   0   4  24       90.41      149.27     38.63 o 
   1   4  24      264.18      280.12     34.42 o 
   2   4  24        8.27       29.34     29.03 o 
   3   4  24        6.80      -36.07     33.09 o 
   4   4  24       46.41      -15.37     29.69 o 
   5   4  24      425.79      383.71     39.46 o 
   6   4  24       28.82       62.29     32.73 o 
   7   4  24      100.47      222.20     36.72 o 
   8   4  24        6.91       -0.22     30.34 o 
   9   4  24       85.64      118.84     37.90 o 
  10   4  24      112.39      143.33     30.75 o 
   1   5  24      204.13      215.34     35.89 o 
   2   5  24       22.54       16.91     29.99 o 
   3   5  24       74.93       32.29     31.32 o 
   4   5  24      138.53      198.58     35.85 o 
   5   5  24      272.38      328.10     41.76 o 
   6   5  24        0.05       20.39     33.98 o 
   7   5  24        9.75      -18.54     34.77 o 
   8   5  24        1.13      -12.64     46.73 o 
   0   6  24      468.10      425.28     73.74 o 
   1   6  24      137.88      132.16     44.13 o 
   2   6  24        5.46       60.36     39.71 o 
   3   6  24      220.13      195.97     38.08 o 
   4   6  24        3.71       49.76     35.49 o 
   5   6  24        4.03       20.48     35.04 o 
   1   1  25     1150.51     1222.14     38.93 o 
   2   1  25      608.79      790.31     41.42 o 
   3   1  25      316.65      377.31     26.10 o 
   4   1  25        0.32       24.44     20.58 o 
   5   1  25      160.38      185.68     26.83 o 
   6   1  25       87.72       63.42     23.70 o 
   7   1  25     1563.98     1550.90     53.74 o 
   8   1  25      528.76      607.38     38.00 o 
   9   1  25      124.08      162.20     31.16 o 
  10   1  25       23.55       66.93     31.74 o 
  11   1  25      307.38      403.40     40.45 o 
  12   1  25      108.24      121.56     42.13 o 
   0   2  25      864.57      864.18     50.54 o 
   1   2  25       38.98       24.98     25.41 o 
   2   2  25        7.15       11.27     20.56 o 
   3   2  25      572.21      497.22     29.88 o 
   4   2  25       10.34        0.65     23.61 o 
   5   2  25       25.41        5.12     24.46 o 
   6   2  25       12.55        5.22     23.57 o 
   7   2  25      182.33      236.37     31.56 o 
   8   2  25      116.41      124.68     27.44 o 
   9   2  25       63.39       26.99     30.51 o 
  10   2  25        4.39        0.61     32.18 o 
  11   2  25      142.71      128.43     35.97 o 
  12   2  25        3.84      -10.66     33.76 o 
   1   3  25      748.51      713.40     38.11 o 
   2   3  25      335.53      348.84     37.00 o 
   3   3  25       42.29      100.59     30.98 o 
   4   3  25      136.28      132.62     29.67 o 
   5   3  25      290.20      354.18     34.86 o 
   6   3  25      294.56      298.64     34.00 o 
   7   3  25       32.23      140.10     31.52 o 
   8   3  25      598.63      649.38     38.32 o 
   9   3  25       12.26      -26.65     26.66 o 
  10   3  25      138.39       90.64     32.62 o 
  11   3  25       96.38       79.74     35.92 o 
   0   4  25      441.13      576.39     52.87 o 
   1   4  25       37.15       38.54     30.72 o 
   2   4  25       23.49        8.49     29.78 o 
   3   4  25      101.31       95.25     32.09 o 
   4   4  25        0.40      -27.02     29.58 o 
   5   4  25       14.29       23.98     31.74 o 
   6   4  25        0.95       23.10     38.58 o 
   7   4  25      366.75      384.79     42.86 o 
   8   4  25       41.13       88.67     33.38 o 
   9   4  25        2.76      -46.39     30.93 o 
   1   5  25        6.93      -44.52     39.10 o 
   2   5  25        1.55       91.16     32.45 o 
   3   5  25        4.71        5.03     32.88 o 
   4   5  25      152.08      203.10     37.24 o 
   5   5  25      231.50      302.80     41.12 o 
   6   5  25       20.19       30.78     35.58 o 
   7   5  25       14.06       27.75     34.94 o 
   0   6  25      133.03      122.14     63.98 o 
   1   6  25       48.17       29.23     38.27 o 
   2   6  25       57.11      -11.28     48.85 o 
   3   6  25       78.16       81.14     41.05 o 
   0   0  26     2161.63     2148.25    103.98 o 
   1   0  26      130.11      237.09     35.26 o 
   2   0  26      645.84      617.77     61.82 o 
   3   0  26     1435.05     1404.73     60.13 o 
   4   0  26       54.31       70.61     29.61 o 
   5   0  26      130.86      175.58     36.46 o 
   6   0  26       27.88        1.46     39.17 o 
   7   0  26      171.88      160.03     44.90 o 
   8   0  26        1.30       33.67     35.30 o 
   9   0  26      267.31      266.31     43.93 o 
  10   0  26      922.66     1134.20     74.81 o 
  11   0  26       26.60      116.73     65.46 o 
  12   0  26       65.25       61.86     60.05 o 
   1   1  26       29.27       41.64     21.73 o 
   2   1  26        7.39      -24.28     21.03 o 
   3   1  26       17.90       40.78     20.98 o 
   4   1  26       21.29       35.32     24.88 o 
   5   1  26      234.71      167.96     27.29 o 
   6   1  26       20.92       24.18     24.75 o 
   7   1  26       52.71       72.91     36.63 o 
   8   1  26        4.86       29.47     28.55 o 
   9   1  26        0.85       30.78     28.50 o 
  10   1  26       35.35       70.08     34.03 o 
  11   1  26       11.43       37.70     33.50 o 
   0   2  26      508.35      498.76     48.58 o 
   1   2  26      852.69      814.78     58.08 o 
   2   2  26      476.16      418.03     31.42 o 
   3   2  26      340.54      397.92     32.62 o 
   4   2  26      670.38      785.89     50.67 o 
   5   2  26      564.81      495.86     35.33 o 
   6   2  26        1.77       25.68     26.68 o 
   7   2  26      144.76      192.26     29.18 o 
   8   2  26       24.68       17.40     26.54 o 
   9   2  26      401.52      472.57     40.29 o 
  10   2  26      323.43      409.97     42.27 o 
  11   2  26        2.01       28.14     34.00 o 
   1   3  26        9.06      -28.39     23.06 o 
   2   3  26       92.47      107.47     32.43 o 
   3   3  26       13.67       41.04     30.14 o 
   4   3  26       38.75        7.68     30.79 o 
   5   3  26      809.24      790.03     48.34 o 
   6   3  26      215.75      283.01     39.51 o 
   7   3  26      103.99      152.86     46.18 o 
   8   3  26      205.91      209.22     31.68 o 
   9   3  26       30.90       60.81     28.80 o 
  10   3  26       17.47       44.09     31.43 o 
   0   4  26      735.00      672.54     77.00 o 
   1   4  26        3.11       11.36     34.52 o 
   2   4  26        8.12      -27.38     30.56 o 
   3   4  26      678.36      790.83     49.39 o 
   4   4  26       75.87       67.44     33.67 o 
   5   4  26       85.44      100.52     36.20 o 
   6   4  26       12.94        4.45     34.80 o 
   7   4  26       53.60       90.09     36.60 o 
   8   4  26        3.01       53.93     33.69 o 
   1   5  26       18.09      -18.26     52.49 o 
   2   5  26      244.85      203.97     37.86 o 
   3   5  26       16.40      -12.58     33.84 o 
   4   5  26      124.70      100.68     36.24 o 
   5   5  26       29.28       64.49     45.38 o 
   6   5  26      257.19      297.85     42.50 o 
   1   1  27      942.80      970.38     37.90 o 
   2   1  27      385.63      534.35     31.56 o 
   3   1  27        0.94      -19.07     25.56 o 
   4   1  27       21.97      -23.15     26.07 o 
   5   1  27      662.39      754.29     40.77 o 
   6   1  27       95.69      131.32     27.55 o 
   7   1  27      282.99      245.36     34.00 o 
   8   1  27      663.12      864.15     60.90 o 
   9   1  27       30.83       42.29     29.31 o 
  10   1  27        3.17      -46.27     30.85 o 
  11   1  27      171.64      167.34     38.54 o 
   0   2  27      297.23      291.88     44.42 o 
   1   2  27       40.41       59.56     25.19 o 
   2   2  27      324.20      292.03     29.51 o 
   3   2  27       11.76       48.90     26.72 o 
   4   2  27       92.91       65.88     27.52 o 
   5   2  27      136.76      144.64     29.25 o 
   6   2  27       17.17        2.78     26.84 o 
   7   2  27      147.77      126.32     29.29 o 
   8   2  27       30.09       47.05     30.40 o 
   9   2  27        9.47       -9.16     31.57 o 
  10   2  27       83.40      131.34     36.46 o 
   1   3  27       32.82       27.77     29.74 o 
   2   3  27      137.63      115.69     33.29 o 
   3   3  27       43.35       -5.58     31.95 o 
   4   3  27        3.76      -12.72     32.50 o 
   5   3  27      274.76      388.33     46.37 o 
   6   3  27        2.63      -47.29     31.53 o 
   7   3  27       32.16      -12.59     30.69 o 
   8   3  27      376.09      391.49     37.04 o 
   9   3  27        2.48       14.55     31.98 o 
   0   4  27       67.56      -74.83     49.88 o 
   1   4  27      174.47      100.52     33.79 o 
   2   4  27      197.05      197.59     44.94 o 
   3   4  27       78.74      154.54     37.00 o 
   4   4  27        4.55      -12.91     34.12 o 
   5   4  27      117.44      151.10     38.89 o 
   6   4  27       25.72       57.04     34.49 o 
   7   4  27       62.72      110.82     38.05 o 
   1   5  27       40.72      120.26     42.64 o 
   2   5  27       73.54       82.54     43.75 o 
   3   5  27       78.74       80.06     35.05 o 
   4   5  27       49.54       50.14     36.81 o 
   0   0  28     1918.39     2093.54    192.12 o 
   1   0  28      216.80      194.60     37.79 o 
   2   0  28       24.39       38.65     36.93 o 
   3   0  28      596.57      593.52     46.98 o 
   4   0  28      182.56      190.53     64.87 o 
   5   0  28       60.07       11.87     37.77 o 
   6   0  28       12.23       70.04     49.11 o 
   7   0  28      281.22      353.05     56.22 o 
   8   0  28        2.24      -25.08     44.67 o 
   9   0  28      124.07       34.44     87.56 o 
  10   0  28      125.64      102.24     49.25 o 
   1   1  28        4.04       -4.99     22.75 o 
   2   1  28      145.41      107.58     27.46 o 
   3   1  28      168.06      163.28     26.18 o 
   4   1  28        1.61       -2.19     25.82 o 
   5   1  28        8.83       23.00     27.18 o 
   6   1  28       48.04       69.86     30.52 o 
   7   1  28      104.90      128.96     32.25 o 
   8   1  28       51.29       27.56     31.75 o 
   9   1  28        5.90      -19.53     32.33 o 
  10   1  28       11.07       53.48     35.12 o 
   0   2  28      442.75      530.27     59.56 o 
   1   2  28       14.22       17.27     36.39 o 
   2   2  28       26.54       29.99     28.88 o 
   3   2  28      814.95      739.12     50.31 o 
   4   2  28      137.35      170.12     31.47 o 
   5   2  28        6.39       15.27     27.84 o 
   6   2  28       22.43       33.21     28.74 o 
   7   2  28      147.55      174.21     32.30 o 
   8   2  28        1.34       31.98     31.69 o 
   9   2  28       21.43       48.12     34.64 o 
   1   3  28      396.08      335.56     53.45 o 
   2   3  28       63.52        2.89     31.28 o 
   3   3  28        3.91       -4.26     32.61 o 
   4   3  28       77.06       97.34     35.37 o 
   5   3  28        1.60       37.28     34.27 o 
   6   3  28       42.31       20.11     35.61 o 
   7   3  28       57.85       95.49     48.92 o 
   8   3  28        3.07       25.08     31.02 o 
   0   4  28       17.14       27.95     56.50 o 
   1   4  28       51.75      -25.20     55.08 o 
   2   4  28       86.65      108.81     36.26 o 
   3   4  28        1.62      -25.36     32.68 o 
   4   4  28      125.18      154.65     46.13 o 
   5   4  28       79.08       77.81     38.77 o 
   6   4  28        1.59      -16.78     34.46 o 
   1   5  28       40.83       -3.38     41.10 o 
   1   1  29      101.83      130.90     26.31 o 
   2   1  29       79.08      152.28     27.61 o 
   3   1  29       99.99       73.41     35.60 o 
   4   1  29      160.27      193.22     33.95 o 
   5   1  29      475.07      544.34     65.03 o 
   6   1  29      217.59      268.54     37.06 o 
   7   1  29        6.81        6.30     29.75 o 
   8   1  29       61.74      128.78     32.49 o 
   9   1  29       13.69        0.38     39.39 o 
   0   2  29        1.92      -44.42     37.56 o 
   1   2  29      168.22      136.60     29.91 o 
   2   2  29        0.73      -12.32     30.37 o 
   3   2  29       18.85      -11.75     29.67 o 
   4   2  29        0.58      -29.85     27.22 o 
   5   2  29       26.10       -9.82     27.92 o 
   6   2  29       17.05        9.32     29.62 o 
   7   2  29       74.30       52.02     36.82 o 
   8   2  29        3.57      -44.08     29.39 o 
   1   3  29      204.73      249.20     42.11 o 
   2   3  29       62.68       76.36     36.18 o 
   3   3  29       15.89       -9.35     36.42 o 
   4   3  29      188.92      197.14     50.09 o 
   5   3  29       58.66       23.45     36.08 o 
   6   3  29      129.00      192.55     40.63 o 
   7   3  29      204.68       77.33     37.99 o 
   0   4  29        0.85       -3.32     56.23 o 
   1   4  29      215.04      260.86     56.85 o 
   2   4  29      141.98      119.54     37.33 o 
   3   4  29       37.93       61.88     37.22 o 
   4   4  29        3.55      -22.80     34.97 o 
   0   0  30      116.06      152.09     54.19 o 
   1   0  30      277.56      298.10     42.16 o 
   2   0  30      197.21      219.19     40.78 o 
   3   0  30      366.33      393.84     44.34 o 
   4   0  30      624.62      664.68    101.01 o 
   5   0  30      171.87      184.66     69.97 o 
   6   0  30      113.93      122.15     51.19 o 
   7   0  30       61.81       49.95     56.21 o 
   8   0  30       32.87       86.89     51.76 o 
   1   1  30       38.19       29.56     26.04 o 
   2   1  30       37.95       26.66     25.50 o 
   3   1  30        0.03       -7.65     30.18 o 
   4   1  30       63.47        7.49     31.18 o 
   5   1  30        2.06      -39.44     30.74 o 
   6   1  30       44.31       10.94     41.65 o 
   7   1  30        7.14      -45.45     30.30 o 
   0   2  30      329.74      475.90     55.82 o 
   1   2  30      308.36      280.17     39.25 o 
   2   2  30      171.79      165.34     34.39 o 
   3   2  30       56.19       40.60     40.11 o 
   4   2  30      111.13      195.01     35.03 o 
   5   2  30      264.27      241.59     34.38 o 
   6   2  30       39.61       50.79     32.09 o 
   7   2  30        1.52       18.03     40.71 o 
   1   3  30      103.74      116.37     46.13 o 
   2   3  30       59.63       15.26     35.47 o 
   3   3  30       73.21       56.84     36.69 o 
   4   3  30      258.56      412.99     45.44 o 
   5   3  30       25.30       25.69     36.41 o 
   1   1  31      220.46      218.88     30.31 o 
   2   1  31       60.88      107.79     30.91 o 
   3   1  31       37.83       29.36     31.78 o 
   4   1  31      440.37      559.20     42.65 o 
   5   1  31        3.06        8.48     35.45 o 
   6   1  31      206.13      284.86     39.95 o 
   0   2  31       92.28      147.42     56.63 o 
   1   2  31       15.91       15.01     34.51 o 
   2   2  31      317.84      259.45     37.79 o 
   3   2  31       65.24       32.59     32.37 o 
   4   2  31       18.02      -20.76     31.84 o 
   5   2  31        0.41       -2.17     32.41 o 
   1   3  31       79.98      124.23     46.72 o 
   2   3  31      114.62      178.79     41.45 o 
   0   0  32      246.37      285.11     62.34 o 
   1   0  32      698.23      712.47     53.49 o 
   2   0  32       22.51       60.38     45.45 o 
   3   0  32       67.42       68.13     48.86 o 
   4   0  32       48.21       95.36     51.23 o 
   1   1  32       44.03       68.89     31.30 o 
   2   1  32        2.65      -39.58     34.36 o 
   3   1  32       43.39       47.57     33.38 o 
   4   1  32       35.73       47.13     42.08 o 
   0   2  32      108.10      127.14     96.55 o 
   1   2  32      303.00      271.60     41.43 o 
   2   2  32        8.82      -15.72     33.35 o 
                                                 
